# Supplementary material for: Transmission and diversity of Schistosoma haematobium and S. bovis and their freshwater intermediate snail hosts Bulinus globosus and B. nasutus in the Zanzibar Archipelago, United Republic of Tanzania
Source: PLoS Negl Trop Dis. 2022 Jul 5;16(7):e0010585. doi: 10.1371/journal.pntd.0010585 (PMC9286283; doi:10.1371/journal.pntd.0010585)
Supplement: S1 Table — Detailed information on Bulinus spp. specimens used in current study, including species identification determined through molecular analysis (cox1), collection site name including latitude and longitude, schistosome species patency and cox1 haplotype. (XLSX) [file pntd.0010585.s001.xlsx]

## Sheet: Sheet1
#	Snail_ID	Snail Species ID cox1 haplotype	Species_simplified	Country	Region	Site	Lattitude	Longitude	Patent trematode infection	Schistosome cox1 haplotype group	Haplotype group (1=Mainland Africa, 2=Indian Ocean Island)
1	Pem_Wingwi_1	B_globosus_1a	Bulinus globosus	Pemba Island	Wingwi	Wingwi	-5.02793	39.8084	no
2	UNG-Jendele-134.1	B_nasutus_7	Bulinus nasutus nasutus	Unguja Island	Jendele	Forodhani - IRN: 384805	-6.18935	39.371	no
3	UNG-Miwani-123.1	B_globosus_3a	Bulinus globosus	Unguja Island	Miwani	Kinumoshi - IRN: 384814	-6.08857	39.2767	S. haematobium	Sh10	2
4	MCF389B0F0286: UNG-Kinya-Ziwani-A+ve	B_globosus_3b	Bulinus globosus	Unguja Island	Kinyasini (Unguja)	Ziwani A (Mrogoro) IRN: 384846	-5.96415	39.3069	S. haematobium	Association	NA
5	UNG-Mfenesini-135.1	B_nasutus_6	Bulinus nasutus nasutus	Unguja Island	Mtopepo	Mfenesini	-6.14353	39.2293	no
6	UNG-Chaani-12-17.1	B_globosus_3c	Bulinus globosus	Unguja Island	Chaani	Chaani site 12 - “Sharp/Bulubulu”	-5.93717	39.2973	no
7	UNG-Mtende-ZJ-1	B_nasutus_8	Bulinus nasutus nasutus	Unguja Island	Mtende	Ziwa Jangwa	-6.446	39.5294	no
8	UNG-Mtende-ZJ-2	B_nasutus_7	Bulinus nasutus nasutus	Unguja Island	Mtende	Ziwa Jangwa	-6.446	39.5294	no
9	UNG-Mtende-Mta.-1	B_nasutus_8	Bulinus nasutus nasutus	Unguja Island	Mtende	Mtajabuni	-6.44242	39.5307	no
10	UNG-Mtende-Mta.-2	B_nasutus_8	Bulinus nasutus nasutus	Unguja Island	Mtende	Mtajabuni	-6.44242	39.5307	no
11	UNG-KizDim-Hur.-1	B_nasutus_3	Bulinus nasutus nasutus	Unguja Island	Kizimkazi Dimbani	Hurumzi	-6.42775	39.4626	no
12	UNG-KizDim-Hur.-2	B_nasutus_7	Bulinus nasutus nasutus	Unguja Island	Kizimkazi Dimbani	Hurumzi	-6.42775	39.4626	no
13	SP_Kin2.3.1	B_globosus_1a	Bulinus globosus	Pemba Island	Kinyasini	Kinya2	-5.02033	39.7385	S. haematobium	Sh 17 & Sh 9	2
14	SP_Kin4.5.3	B_globosus_2a	Bulinus globosus	Pemba Island	Kinyasini	Kinya6	-5.0356	39.7385	S. bovis	Sb_hap_1	NA
15	SP_Kin4.5.10	B_globosus_2a	Bulinus globosus	Pemba Island	Kinyasini	Kinya6	-5.0356	39.7385	S. bovis	Sb_hap_1 & Sb_hap_2	NA
16	SP_Kin4.6.7	B_globosus_2a	Bulinus globosus	Pemba Island	Kinyasini	Kinya6	-5.0356	39.7385	S. bovis	Sb_hap2	NA
17	SP_Kin4.8.3	B_globosus_2a	Bulinus globosus	Pemba Island	Kinyasini	Kinya6	-5.0356	39.7385	S. bovis	Sb_hap1	NA
18	SP_Kin4.9.11	B_globosus_2a	Bulinus globosus	Pemba Island	Kinyasini	Kinya6	-5.0356	39.7385	S. bovis	Sb_hap2	NA
19	SP_Cham10.1a	B_globosus_2a	Bulinus globosus	Pemba Island	Chambani	Cham10	-5.35805	39.7918	S. haematobium	Sh13	2
20	SP_Kiz2.1	B_globosus_1a	Bulinus globosus	Pemba Island	Kizimbani	Kiz2	-5.04835	39.743	Euclinostomum spp.
21	SP_Wam10.1	B_globosus_2a	Bulinus globosus	Pemba Island	Wambaa	Wam10	-5.30045	39.6844	no
22	SP_Wam4.1	B_globosus_1a	Bulinus globosus	Pemba Island	Wambaa	Wam4	-5.30087	39.6833	no
23	SP_Wam4.2	B_globosus_1a	Bulinus globosus	Pemba Island	Wambaa	Wam4	-5.30087	39.6833	no
24	SP_Cham9.1	B_nasutus_5	Bulinus nasutus nasutus	Pemba Island	Chambani	Cham9	-5.35862	39.7925	no
25	SP_Cham9.2	B_nasutus_5	Bulinus nasutus nasutus	Pemba Island	Chambani	Cham9	-5.35862	39.7925	no
26	SP_Cham10.1b	B_globosus_1a	Bulinus globosus	Pemba Island	Chambani	Cham10	-5.35805	39.7918	no
27	SP_Cham10.2	B_globosus_2a	Bulinus globosus	Pemba Island	Chambani	Cham10	-5.35805	39.7918	no
28	SP_Cham10.3	B_globosus_2a	Bulinus globosus	Pemba Island	Chambani	Cham10	-5.35805	39.7918	no
29	SP_Cham10.4	B_globosus_2a	Bulinus globosus	Pemba Island	Chambani	Cham10	-5.35805	39.7918	no
30	SP_Cham10.5	B_globosus_2a	Bulinus globosus	Pemba Island	Chambani	Cham10	-5.35805	39.7918	no
31	SP_Cham10.6	B_globosus_2a	Bulinus globosus	Pemba Island	Chambani	Cham10	-5.35805	39.7918	no
32	SP_Cham1.1	B_globosus_1a	Bulinus globosus	Pemba Island	Chambani	Cham1	-5.32	39.7741	no
33	SP_Kiz1.1	B_globosus_1b	Bulinus globosus	Pemba Island	Kizimbani	Kiz1	-5.05337	39.7404	no
34	SP_Kiz2.2	B_globosus_1a	Bulinus globosus	Pemba Island	Kizimbani	Kiz2	-5.04835	39.743	no
35	SP_Kiz4.1	B_globosus_2a	Bulinus globosus	Pemba Island	Kizimbani	Kiz4	-5.04872	39.7402	no
36	SP_Kiz4.2	B_globosus_2a	Bulinus globosus	Pemba Island	Kizimbani	Kiz4	-5.04872	39.7402	no
37	SP_Kiz4.3	B_globosus_1a	Bulinus globosus	Pemba Island	Kizimbani	Kiz4	-5.04872	39.7402	no
38	SP_Wawi1.1	B_globosus_1a	Bulinus globosus	Pemba Island	Wawi	Waw1	-5.24493	39.7896	no
39	SP_Wawi1.2	B_globosus_1a	Bulinus globosus	Pemba Island	Wawi	Waw1	-5.24493	39.7896	no
40	SP_Wawi1.3	B_globosus_1a	Bulinus globosus	Pemba Island	Wawi	Waw1	-5.24493	39.7896	no
41	SP_Uwa2.1	B_nasutus_4	Bulinus nasutus nasutus	Pemba Island	Uwandani	Uwa2	-5.19583	39.8266	no
42	SP_Uwa3.1	B_nasutus_4	Bulinus nasutus nasutus	Pemba Island	Uwandani	Uwa3	-5.19865	39.8272	no
43	SP_Uwa4.1	B_nasutus_4	Bulinus nasutus nasutus	Pemba Island	Uwandani	Uwa4	-5.19762	39.83	no
44	SP_Uwa5.1	B_nasutus_4	Bulinus nasutus nasutus	Pemba Island	Uwandani	Uwa5	-5.20082	39.829	no
45	SP_Uwa5.2	B_nasutus_1	Bulinus nasutus nasutus	Pemba Island	Uwandani	Uwa5	-5.20082	39.829	no
46	SP_Uwa6.1	B_nasutus_9	Bulinus nasutus nasutus	Pemba Island	Uwandani	Uwa6	-5.20398	39.8344	no
47	SP_Kinya1.1	B_globosus_1a	Bulinus globosus	Pemba Island	Kinyasini	Kinya1	-5.02062	39.7397	no
48	SP_Kinya1.2	B_globosus_1f	Bulinus globosus	Pemba Island	Kinyasini	Kinya1	-5.02062	39.7397	no
49	SP_Kinya2.1	B_globosus_1e	Bulinus globosus	Pemba Island	Kinyasini	Kinya2	-5.02033	39.7385	no
50	SP_Kinya6.1	B_globosus_2a	Bulinus globosus	Pemba Island	Kinyasini	Kinya6	-5.0356	39.7385	no
51	SP_Kinya6.2	B_globosus_2a	Bulinus globosus	Pemba Island	Kinyasini	Kinya6	-5.0356	39.7385	no
52	SP_Kinya6.3	B_globosus_2a	Bulinus globosus	Pemba Island	Kinyasini	Kinya6	-5.0356	39.7385	no
53	SP_Kinya6.4	B_globosus_2a	Bulinus globosus	Pemba Island	Kinyasini	Kinya6	-5.0356	39.7385	no
54	SP_Kinya6.5	B_globosus_2a	Bulinus globosus	Pemba Island	Kinyasini	Kinya6	-5.0356	39.7385	no
55	SP_Kinya9.1	B_globosus_2a	Bulinus globosus	Pemba Island	Kinyasini	Kinya9	-5.03077	39.7333	no
56	SP_Kinya11.1	B_globosus_2a	Bulinus globosus	Pemba Island	Kinyasini	Kinya11	-5.03717	39.7321	no
57	SP_Kinya12.1	B_globosus_2a	Bulinus globosus	Pemba Island	Kinyasini	Kinya12	-5.03705	39.7469	no
58	SP_Uwa3.2	B_nasutus_4	Bulinus nasutus nasutus	Pemba Island	Uwandani	Uwa3	-5.19865	39.8272	no
59	SP_Uwa4.2	B_nasutus_10	Bulinus nasutus nasutus	Pemba Island	Uwandani	Uwa4	-5.19762	39.83	no
60	SP_Uwa5.3	B_nasutus_4	Bulinus nasutus nasutus	Pemba Island	Uwandani	Uwa5	-5.20082	39.829	no
61	SP_Uwa6.2	B_nasutus_9	Bulinus nasutus nasutus	Pemba Island	Uwandani	Uwa6	-5.20398	39.8344	no
62	S2_Kinya9.1	B_globosus_2a	Bulinus globosus	Pemba Island	Kinyasini	Kinya9	-5.03077	39.7333	S. haematobium	Sh9	2
63	S2_Kinya9.2	B_globosus_2a	Bulinus globosus	Pemba Island	Kinyasini	Kinya9	-5.03077	39.7333	S. haematobium	Sh17	2
64	S2_Kinya9.3	B_globosus_2a	Bulinus globosus	Pemba Island	Kinyasini	Kinya9	-5.03077	39.7333	S. haematobium	Sh9	2
65	S2_Kinya9.4	B_globosus_2a	Bulinus globosus	Pemba Island	Kinyasini	Kinya9	-5.03077	39.7333	S. haematobium	Sh17	2
66	S2_Kinya9.5	B_globosus_2a	Bulinus globosus	Pemba Island	Kinyasini	Kinya9	-5.03077	39.7333	S. haematobium	Sh9	2
67	S2_Kinya6.1	B_globosus_2a	Bulinus globosus	Pemba Island	Kinyasini	Kinya6	-5.0356	39.7385	S. haematobium	Sh18	2
68	S2_Kinya11.1	B_globosus_2a	Bulinus globosus	Pemba Island	Kinyasini	Kinya11	-5.03717	39.7321	S. haematobium	Sh17	2
69	S2_Kiz5.1	B_globosus_2a	Bulinus globosus	Pemba Island	Kizimbani	Kiz5	-5.04782	39.7383	S. haematobium	Sh10	2
70	S2_Kiz4.1	B_globosus_2a	Bulinus globosus	Pemba Island	Kizimbani	Kiz4	-5.04872	39.7402	S. haematobium	Sh9	2
71	S2_Uku2.1	B_globosus_1a	Bulinus globosus	Pemba Island	Ukutini	Uku2	-5.34282	39.7494	no
72	S1_Mat6.1	B_globosus_1a	Bulinus globosus	Pemba Island	Matale	Mat6	-5.30038	39.7764	no
73	S2_Puj2.1	B_nasutus_1	Bulinus nasutus nasutus	Pemba Island	Pujini	Puj2	-5.28427	39.8168	no
74	S2_Ole13.1	B_globosus_2a	Bulinus globosus	Pemba Island	Ole	Ole13	-5.19982	39.7939	no
75	S2_Uku3.1	B_globosus_1a	Bulinus globosus	Pemba Island	Ukutini	Uku3	-5.34355	39.7481	no
76	S1_Mat8.1	B_globosus_1a	Bulinus globosus	Pemba Island	Matale	Mat8	-5.30138	39.7711	no
77	S2_Puj3.1	B_nasutus_2	Bulinus nasutus nasutus	Pemba Island	Pujini	Puj3	-5.28767	39.8181	no
78	S2_Uku4.1	B_globosus_1a	Bulinus globosus	Pemba Island	Ukutini	Uku4	-5.3439	39.7553	no
79	S2_Uku4.2	B_globosus_1a	Bulinus globosus	Pemba Island	Ukutini	Uku4	-5.3439	39.7553	no
80	S2_Uku5.1	B_globosus_1a	Bulinus globosus	Pemba Island	Ukutini	Uku5	-5.34355	39.7569	no
81	S2_Uku6.1	B_globosus_1a	Bulinus globosus	Pemba Island	Ukutini	Uku6	-5.34422	39.7585	no
82	S2_Uku7.1	B_globosus_1a	Bulinus globosus	Pemba Island	Ukutini	Uku7	-5.3445	39.7597	no
83	S2_Uku9.1	B_globosus_1a	Bulinus globosus	Pemba Island	Ukutini	Uku9	-5.35512	39.7606	no
84	S1_Mat9.1	B_globosus_1a	Bulinus globosus	Pemba Island	Matale	Mat9	-5.29903	39.7717	no
85	S1_Mat10.1	B_globosus_1a	Bulinus globosus	Pemba Island	Matale	Mat10	-5.29747	39.7702	no
86	S1_Puj4.1	B_nasutus_2	Bulinus nasutus nasutus	Pemba Island	Pujini	Puj4	-5.29	39.8163	no
87	S2_Puj5.1	B_nasutus_1	Bulinus nasutus nasutus	Pemba Island	Pujini	Puj5	-5.2916	39.8146	no
88	S1_Puj9.1	B_nasutus_1	Bulinus nasutus nasutus	Pemba Island	Pujini	Puj9	-5.3144	39.8109	no
89	S2_Puj10.1	B_nasutus_1	Bulinus nasutus nasutus	Pemba Island	Pujini	Puj10	-5.31627	39.8105	no
90	S2_Puj10.2	B_nasutus_2	Bulinus nasutus nasutus	Pemba Island	Pujini	Puj10	-5.31627	39.8105	no
91	S3_Kinya3.1	B_globosus_1a	Bulinus globosus	Pemba Island	Kinyasini	Kinya3	-5.02032	39.7372	no
92	S1_Kinya4.1	B_globosus_1a	Bulinus globosus	Pemba Island	Kinyasini	Kinya4	-5.02008	39.736	no
93	S3_Kinya5.1	B_globosus_1a	Bulinus globosus	Pemba Island	Kinyasini	Kinya5	-5.01983	39.7467	no
94	S3_Mat1.1	B_globosus_1a	Bulinus globosus	Pemba Island	Matale	Mat1	-5.2818	39.7683	no
95	S3_Puj11.1	B_nasutus_2	Bulinus nasutus nasutus	Pemba Island	Pujini	Puj11	-5.28853	39.8188	no
96	S3_Uku1.1	B_globosus_1a	Bulinus globosus	Pemba Island	Ukutini	Uku1	-5.3438	39.7543	no
97	S4_Uku8.1	B_globosus_1a	Bulinus globosus	Pemba Island	Ukutini	Uku8	-5.33978	39.7668	no
98	S3_Uku10.1	B_globosus_1a	Bulinus globosus	Pemba Island	Ukutini	Uku10	-5.35428	39.7676	no
99	S3_Wam11.1	B_globosus_2a	Bulinus globosus	Pemba Island	Wambaa	Wam11	-5.30117	39.6807	no
100	S4_Kin_6.1+ve	B_globosus_2a	Bulinus globosus	Pemba Island	Kinyasini	Kinya6	-5.0356	39.7385	S. bovis	Sb_hap1	NA
101	S4_Kin_6.2+ve	B_globosus_2a	Bulinus globosus	Pemba Island	Kinyasini	Kinya6	-5.0356	39.7385	S. bovis	Sb_hap2	NA
102	S4_Kin_6.3+ve	B_globosus_2a	Bulinus globosus	Pemba Island	Kinyasini	Kinya6	-5.0356	39.7385	S. haematobium	Sh1	1
103	S3_Wawi5.1	B_globosus_2a	Bulinus globosus	Pemba Island	Wawi	Waw5	-5.25847	39.7933	no
104	S3_Mat2.1	B_globosus_1a	Bulinus globosus	Pemba Island	Matale	Mat2	-5.29962	39.7834	no
105	S4_Mat7.1	B_globosus_1a	Bulinus globosus	Pemba Island	Matale	Mat7	-5.30133	39.7737	no
106	S4_Mat12.1	B_globosus_1a	Bulinus globosus	Pemba Island	Matale	Mat12	-5.30005	39.7826	no
107	S2_Wam2.1	B_globosus_1a	Bulinus globosus	Pemba Island	Wambaa	Wam2	-5.29622	39.6861	no
108	S1_Wawi4.1	B_globosus_2a	Bulinus globosus	Pemba Island	Wawi	Waw4	-5.25796	39.7949	no
109	S1_Uwa8.1	B_nasutus_4	Bulinus nasutus nasutus	Pemba Island	Uwandani	Uwa8	-5.20052	39.8358	no
110	S2_Wam3.1	B_globosus_1a	Bulinus globosus	Pemba Island	Wambaa	Wam3	-5.29837	39.6853	no
111	S2_Wam5.1	B_globosus_1a	Bulinus globosus	Pemba Island	Wambaa	Wam5	-5.29975	39.6825	no
112	S2_Wam6.1	B_globosus_2a	Bulinus globosus	Pemba Island	Wambaa	Wam6	-5.29487	39.6869	no
113	S2_Wam7.1	B_globosus_2a	Bulinus globosus	Pemba Island	Wambaa	Wam7	-5.29338	39.6891	no
114	S2_Wam8.1	B_globosus_2a	Bulinus globosus	Pemba Island	Wambaa	Wam8	-5.291	39.687	no
115	S1_Wam9.1	B_globosus_2a	Bulinus globosus	Pemba Island	Wambaa	Wam9	-5.29228	39.6883	no
116	1_ xS1_Wam2.1	B_globosus_1a	Bulinus globosus	Pemba Island	Wambaa	Wam2	-5.29622	39.6861	no
117	2_ xS1_Wam2.2	B_globosus_1a	Bulinus globosus	Pemba Island	Wambaa	Wam2	-5.29622	39.6861	no
118	3_ xS1_Wam2.3	B_globosus_1a	Bulinus globosus	Pemba Island	Wambaa	Wam2	-5.29622	39.6861	no
119	4_ xS1_Wam3.1	B_globosus_1a	Bulinus globosus	Pemba Island	Wambaa	Wam3	-5.29837	39.6853	no
120	5_ xS1_Wam3.2	B_globosus_1a	Bulinus globosus	Pemba Island	Wambaa	Wam3	-5.29837	39.6853	no
121	6_ xS1_Wam3.3	B_globosus_1a	Bulinus globosus	Pemba Island	Wambaa	Wam3	-5.29837	39.6853	no
122	7_ xS1_Wam4.1	B_globosus_1a	Bulinus globosus	Pemba Island	Wambaa	Wam4	-5.30087	39.68325	no
123	8_ xS1_Wam4.2	B_globosus_1a	Bulinus globosus	Pemba Island	Wambaa	Wam4	-5.30087	39.68325	no
124	9_ xS1_Wam4.3	B_globosus_1a	Bulinus globosus	Pemba Island	Wambaa	Wam4	-5.30087	39.68325	no
125	10_ xS1_Wam5.1	B_globosus_1a	Bulinus globosus	Pemba Island	Wambaa	Wam5	-5.29975	39.68252	no
127	12_ xS1_Wam5.3	B_globosus_1a	Bulinus globosus	Pemba Island	Wambaa	Wam5	-5.29975	39.68252	no
128	13_ xS1_Wam6.1	B_globosus_2a	Bulinus globosus	Pemba Island	Wambaa	Wam6	-5.29487	39.68693	no
129	14_ xS1_Wam6.2	B_globosus_2a	Bulinus globosus	Pemba Island	Wambaa	Wam6	-5.29487	39.68693	no
130	15_ xS1_Wam6.3	B_globosus_2a	Bulinus globosus	Pemba Island	Wambaa	Wam6	-5.29487	39.68693	no
131	16_ xS1_Wam7.1	B_globosus_1a	Bulinus globosus	Pemba Island	Wambaa	Wam7	-5.29338	39.68913	no
132	17_ xS1_Wam7.2	B_globosus_2a	Bulinus globosus	Pemba Island	Wambaa	Wam7	-5.29338	39.68913	no
133	18_ xS1_Wam7.3	B_globosus_2a	Bulinus globosus	Pemba Island	Wambaa	Wam7	-5.29338	39.68913	no
134	19_ xS1_Wam8.1	B_globosus_1a	Bulinus globosus	Pemba Island	Wambaa	Wam8	-5.29100	39.68697	no
135	20_ xS1_Wam8.2	B_globosus_1a	Bulinus globosus	Pemba Island	Wambaa	Wam8	-5.29100	39.68697	no
136	21_ xS1_Wam8.3	B_globosus_1a	Bulinus globosus	Pemba Island	Wambaa	Wam8	-5.29100	39.68697	no
137	22_ xS1_Wam9.1	B_globosus_2a	Bulinus globosus	Pemba Island	Wambaa	Wam9	-5.29228	39.68833	no
138	23_ xS1_Wam9.2	B_globosus_2a	Bulinus globosus	Pemba Island	Wambaa	Wam9	-5.29228	39.68833	no
139	24_ xS1_Wam9.3	B_globosus_2a	Bulinus globosus	Pemba Island	Wambaa	Wam9	-5.29228	39.68833	no
140	25_ xS1_Mat6.1	B_globosus_1a	Bulinus globosus	Pemba Island	Matale	Mat6	-5.30038	39.77640	no
141	26_ xS1_Mat6.2	B_globosus_1a	Bulinus globosus	Pemba Island	Matale	Mat6	-5.30038	39.77640	no
142	27_ xS1_Mat6.3	B_globosus_1a	Bulinus globosus	Pemba Island	Matale	Mat6	-5.30038	39.77640	no
143	28_ xS1_Mat8.1	B_globosus_1a	Bulinus globosus	Pemba Island	Matale	Mat8	-5.30138	39.77112	no
144	29_ xS1_Mat8.2	B_globosus_1a	Bulinus globosus	Pemba Island	Matale	Mat8	-5.30138	39.77112	no
145	30_ xS1_Mat8.3	B_globosus_1a	Bulinus globosus	Pemba Island	Matale	Mat8	-5.30138	39.77112	no
146	31_ xS1_Mat9.1	B_globosus_1a	Bulinus globosus	Pemba Island	Matale	Mat9	-5.29903	39.77168	no
147	32_ xS1_Mat9.2	B_globosus_1a	Bulinus globosus	Pemba Island	Matale	Mat9	-5.29903	39.77168	no
148	33_ xS1_Mat9.3	B_globosus_1a	Bulinus globosus	Pemba Island	Matale	Mat9	-5.29903	39.77168	no
149	34_ xS1_Mat10.1	B_globosus_1a	Bulinus globosus	Pemba Island	Matale	Mat10	-5.29747	39.77023	no
150	35_ xS1_Mat10.2	B_globosus_1a	Bulinus globosus	Pemba Island	Matale	Mat10	-5.29747	39.77023	no
151	36_ xS1_Mat10.3	B_globosus_1a	Bulinus globosus	Pemba Island	Matale	Mat10	-5.29747	39.77023	no
152	37_ xS1_Puj2.1	B_nasutus_2	Bulinus nasutus nasutus	Pemba Island	Pujini	Puj2	-5.28427	39.81677	no
153	38_ xS1_Puj2.2	B_nasutus_2	Bulinus nasutus nasutus	Pemba Island	Pujini	Puj2	-5.28427	39.81677	no
154	39_ xS1_Puj2.3	B_nasutus_2	Bulinus nasutus nasutus	Pemba Island	Pujini	Puj2	-5.28427	39.81677	no
155	40_ xS1_Puj3.1	B_nasutus_1	Bulinus nasutus nasutus	Pemba Island	Pujini	Puj3	-5.28767	39.81813	no
156	41_ xS1_Puj3.2	B_nasutus_2	Bulinus nasutus nasutus	Pemba Island	Pujini	Puj3	-5.28767	39.81813	no
157	42_ xS1_Puj3.3	B_nasutus_2	Bulinus nasutus nasutus	Pemba Island	Pujini	Puj3	-5.28767	39.81813	no
158	43_ xS1_Puj4.1	B_nasutus_2	Bulinus nasutus nasutus	Pemba Island	Pujini	Puj4	-5.29000	39.81627	no
159	44_ xS1_Puj4.2	B_nasutus_2	Bulinus nasutus nasutus	Pemba Island	Pujini	Puj4	-5.29000	39.81627	no
160	45_ xS1_Puj4.3	B_nasutus_2	Bulinus nasutus nasutus	Pemba Island	Pujini	Puj4	-5.29000	39.81627	no
161	46_ xS1_Puj5.1	B_nasutus_1	Bulinus nasutus nasutus	Pemba Island	Pujini	Puj5	-5.29160	39.81463	no
162	47_ xS1_Puj5.2	B_nasutus_2	Bulinus nasutus nasutus	Pemba Island	Pujini	Puj5	-5.29160	39.81463	no
163	48_ xS1_Puj5.3	B_nasutus_2	Bulinus nasutus nasutus	Pemba Island	Pujini	Puj5	-5.29160	39.81463	no
164	49_ xS1_Puj9.1	B_nasutus_1	Bulinus nasutus nasutus	Pemba Island	Pujini	Puj9	-5.31440	39.81087	no
165	50_ xS1_Puj9.2	B_nasutus_1	Bulinus nasutus nasutus	Pemba Island	Pujini	Puj9	-5.31440	39.81087	no
166	51_ xS1_Puj9.3	B_nasutus_1	Bulinus nasutus nasutus	Pemba Island	Pujini	Puj9	-5.31440	39.81087	no
167	52_ xS1_Puj10.1	B_nasutus_1	Bulinus nasutus nasutus	Pemba Island	Pujini	Puj10	-5.31627	39.81052	no
168	53_ xS1_Puj10.2	B_nasutus_1	Bulinus nasutus nasutus	Pemba Island	Pujini	Puj10	-5.31627	39.81052	no
169	54_ xS1_Puj10.3	B_nasutus_2	Bulinus nasutus nasutus	Pemba Island	Pujini	Puj10	-5.31627	39.81052	no
170	55_ xS1_Kinya1.1	B_globosus_1a	Bulinus globosus	Pemba Island	Kinyasini	Kinya1	-5.02062	39.73972	no
171	56_ xS1_Kinya1.2	B_globosus_1a	Bulinus globosus	Pemba Island	Kinyasini	Kinya1	-5.02062	39.73972	no
172	57_ xS1_Kinya1.3	B_globosus_1a	Bulinus globosus	Pemba Island	Kinyasini	Kinya1	-5.02062	39.73972	no
173	58_ xS1_Kinya3.1	B_globosus_1a	Bulinus globosus	Pemba Island	Kinyasini	Kinya3	-5.02032	39.73722	no
174	59_ xS1_Kinya3.2	B_globosus_1a	Bulinus globosus	Pemba Island	Kinyasini	Kinya3	-5.02032	39.73722	no
175	60_ xS1_Kinya3.3	B_globosus_1a	Bulinus globosus	Pemba Island	Kinyasini	Kinya3	-5.02032	39.73722	no
176	61_ xS1_Kinya4.1	B_globosus_1a	Bulinus globosus	Pemba Island	Kinyasini	Kinya4	-5.02008	39.73597	no
177	62_ xS1_Kinya4.2	B_globosus_1a	Bulinus globosus	Pemba Island	Kinyasini	Kinya4	-5.02008	39.73597	no
178	63_ xS1_Kinya5.1	B_globosus_1a	Bulinus globosus	Pemba Island	Kinyasini	Kinya5	-5.01983	39.74673	no
179	64_ xS1_Kinya5.2	B_globosus_1a	Bulinus globosus	Pemba Island	Kinyasini	Kinya5	-5.01983	39.74673	no
180	65_ xS1_Kinya5.3	B_globosus_1a	Bulinus globosus	Pemba Island	Kinyasini	Kinya5	-5.01983	39.74673	no
181	66_ xS1_Kinya6.1	B_globosus_2a	Bulinus globosus	Pemba Island	Kinyasini	Kinya6	-5.03560	39.73850	no
182	67_ xS1_Kinya6.2	B_globosus_2a	Bulinus globosus	Pemba Island	Kinyasini	Kinya6	-5.03560	39.73850	no
183	68_ xS1_Kinya6.3	B_globosus_2a	Bulinus globosus	Pemba Island	Kinyasini	Kinya6	-5.03560	39.73850	no
184	69_ xS1_Kinya9.1	B_globosus_2a	Bulinus globosus	Pemba Island	Kinyasini	Kinya9	-5.03077	39.73333	no
185	70_ xS1_Kinya9.2	B_globosus_2a	Bulinus globosus	Pemba Island	Kinyasini	Kinya9	-5.03077	39.73333	no
186	71_ xS1_Kinya9.3	B_globosus_2a	Bulinus globosus	Pemba Island	Kinyasini	Kinya9	-5.03077	39.73333	no
187	72_ xS1_Kinya11.1	B_globosus_2a	Bulinus globosus	Pemba Island	Kinyasini	Kinya11	-5.03717	39.73208	no
188	73_ xS1_Kinya11.2	B_globosus_2a	Bulinus globosus	Pemba Island	Kinyasini	Kinya11	-5.03717	39.73208	no
189	74_ xS1_Kinya11.3	B_globosus_2a	Bulinus globosus	Pemba Island	Kinyasini	Kinya11	-5.03717	39.73208	no
190	75_ xS1_Kinya12.1	B_globosus_2a	Bulinus globosus	Pemba Island	Kinyasini	Kinya12	-5.03705	39.74692	no
191	76_ xS1_Kinya12.2	B_globosus_2a	Bulinus globosus	Pemba Island	Kinyasini	Kinya12	-5.03705	39.74692	no
192	77_ xS1_Kinya12.3	B_globosus_2a	Bulinus globosus	Pemba Island	Kinyasini	Kinya12	-5.03705	39.74692	no
193	78_ xS1_Kiz1.1	B_globosus_2a	Bulinus globosus	Pemba Island	Kizimbani	Kiz1	-5.05337	39.74040	no
194	79_ xS1_Kiz1.2	B_globosus_2a	Bulinus globosus	Pemba Island	Kizimbani	Kiz1	-5.05337	39.74040	no
195	80_ xS1_Kiz1.3	B_globosus_2a	Bulinus globosus	Pemba Island	Kizimbani	Kiz1	-5.05337	39.74040	no
196	81_ xS1_Kiz2.1	B_globosus_1a	Bulinus globosus	Pemba Island	Kizimbani	Kiz2	-5.04835	39.74305	no
197	82_ xS1_Kiz2.2	B_globosus_1a	Bulinus globosus	Pemba Island	Kizimbani	Kiz2	-5.04835	39.74305	no
198	83_ xS1_Kiz2.3	B_globosus_1a	Bulinus globosus	Pemba Island	Kizimbani	Kiz2	-5.04835	39.74305	no
199	84_ xS1_Kiz4.1	B_globosus_2a	Bulinus globosus	Pemba Island	Kizimbani	Kiz4	-5.04872	39.74020	no
200	85_ xS1_Kiz4.2	B_globosus_2a	Bulinus globosus	Pemba Island	Kizimbani	Kiz4	-5.04872	39.74020	no
201	86_ xS1_Kiz4.3	B_globosus_2a	Bulinus globosus	Pemba Island	Kizimbani	Kiz4	-5.04872	39.74020	no
202	87_ xS1_Kinya9.4	B_globosus_2a	Bulinus globosus	Pemba Island	Kinyasini	Kinya9	-5.03077	39.73333	no
203	88_ xS1_Kinya9.5	B_globosus_2a	Bulinus globosus	Pemba Island	Kinyasini	Kinya9	-5.03077	39.73333	no
204	89_ xS1_Kinya9.6	B_globosus_2a	Bulinus globosus	Pemba Island	Kinyasini	Kinya9	-5.03077	39.73333	no
205	90_ xS1_Waw1.1	B_globosus_1a	Bulinus globosus	Pemba Island	Wawi	Waw1	-5.24493	39.78955	no
206	91_ xS1_Waw1.2	B_globosus_1a	Bulinus globosus	Pemba Island	Wawi	Waw1	-5.24493	39.78955	no
207	92_ xS1_Waw1.3	B_globosus_1a	Bulinus globosus	Pemba Island	Wawi	Waw1	-5.24493	39.78955	no
208	93_ xS1_Waw4.1	B_globosus_2a	Bulinus globosus	Pemba Island	Wawi	Waw4	-5.25796	39.79491	no
209	94_ xS1_Waw4.2	B_globosus_1a	Bulinus globosus	Pemba Island	Wawi	Waw4	-5.25796	39.79491	no
210	95_ xS1_Waw4.3	B_globosus_2a	Bulinus globosus	Pemba Island	Wawi	Waw4	-5.25796	39.79491	no
211	96_ xS1_Ole13.1	B_globosus_2a	Bulinus globosus	Pemba Island	Ole	Ole13	-5.19982	39.79393	no
212	97_ xS1_Ole13.2	B_globosus_2a	Bulinus globosus	Pemba Island	Ole	Ole13	-5.19982	39.79393	no
213	98_ xS1_Ole13.3	B_globosus_2a	Bulinus globosus	Pemba Island	Ole	Ole13	-5.19982	39.79393	no
214	99_ xS2_Wam2.1	B_globosus_1a	Bulinus globosus	Pemba Island	Wambaa	Wam2	-5.29622	39.6861	no
215	100_ xS2_Wam2.2	B_globosus_2a	Bulinus globosus	Pemba Island	Wambaa	Wam2	-5.29622	39.6861	no
216	101_ xS2_Wam2.3	B_globosus_1a	Bulinus globosus	Pemba Island	Wambaa	Wam2	-5.29622	39.6861	no
217	102_ xS2_Wam3.1	B_globosus_1a	Bulinus globosus	Pemba Island	Wambaa	Wam3	-5.29837	39.6853	no
218	103_ xS2_Wam3.2	B_globosus_1a	Bulinus globosus	Pemba Island	Wambaa	Wam3	-5.29837	39.6853	no
219	104_ xS2_Wam3.3	B_globosus_1a	Bulinus globosus	Pemba Island	Wambaa	Wam3	-5.29837	39.6853	no
220	105_ xS2_Wam4.1	B_globosus_1a	Bulinus globosus	Pemba Island	Wambaa	Wam4	-5.30087	39.68325	no
221	106_ xS2_Wam4.2	B_globosus_1a	Bulinus globosus	Pemba Island	Wambaa	Wam4	-5.30087	39.68325	no
222	107_ xS2_Wam4.3	B_globosus_1a	Bulinus globosus	Pemba Island	Wambaa	Wam4	-5.30087	39.68325	no
223	108_ xS2_Wam5.1	B_globosus_2a	Bulinus globosus	Pemba Island	Wambaa	Wam5	-5.29975	39.68252	no
224	109_ xS2_Wam5.2	B_globosus_2a	Bulinus globosus	Pemba Island	Wambaa	Wam5	-5.29975	39.68252	no
225	110_ xS2_Wam5.3	B_globosus_2a	Bulinus globosus	Pemba Island	Wambaa	Wam5	-5.29975	39.68252	no
226	111_ xS2_Wam6.1	B_globosus_2a	Bulinus globosus	Pemba Island	Wambaa	Wam6	-5.29487	39.68693	no
227	112_ xS2_Wam6.2	B_globosus_1a	Bulinus globosus	Pemba Island	Wambaa	Wam6	-5.29487	39.68693	no
228	113_ xS2_Wam6.3	B_globosus_2a	Bulinus globosus	Pemba Island	Wambaa	Wam6	-5.29487	39.68693	no
229	114_ xS2_Wam8.1	B_globosus_2a	Bulinus globosus	Pemba Island	Wambaa	Wam8	-5.29100	39.68697	no
230	115_ xS2_Wam8.2	B_globosus_2a	Bulinus globosus	Pemba Island	Wambaa	Wam8	-5.29100	39.68697	no
231	116_ xS2_Wam8.3	B_globosus_2a	Bulinus globosus	Pemba Island	Wambaa	Wam8	-5.29100	39.68697	no
232	117_ xS2_Wam10.1	B_globosus_1a	Bulinus globosus	Pemba Island	Wambaa	Wam10	-5.30045	39.68438	no
233	118_ xS2_Puj2.1	B_nasutus_2	Bulinus nasutus nasutus	Pemba Island	Pujini	Puj2	-5.28427	39.81677	no
234	119_ xS2_Puj2.2	B_nasutus_2	Bulinus nasutus nasutus	Pemba Island	Pujini	Puj2	-5.28427	39.81677	no
235	120_ xS2_Puj2.3	B_nasutus_3	Bulinus nasutus nasutus	Pemba Island	Pujini	Puj2	-5.28427	39.81677	no
236	121_ xS2_Puj3.1	B_nasutus_2	Bulinus nasutus nasutus	Pemba Island	Pujini	Puj3	-5.28767	39.81813	no
237	122_ xS2_Puj3.2	B_nasutus_2	Bulinus nasutus nasutus	Pemba Island	Pujini	Puj3	-5.28767	39.81813	no
238	123_ xS2_Puj3.3	B_nasutus_1	Bulinus nasutus nasutus	Pemba Island	Pujini	Puj3	-5.28767	39.81813	no
239	124_ xS2_Puj5.1	B_nasutus_1	Bulinus nasutus nasutus	Pemba Island	Pujini	Puj5	-5.29160	39.81463	no
240	125_ xS2_Puj5.2	B_nasutus_1	Bulinus nasutus nasutus	Pemba Island	Pujini	Puj5	-5.29160	39.81463	no
241	126_ xS2_Puj5.3	B_nasutus_1	Bulinus nasutus nasutus	Pemba Island	Pujini	Puj5	-5.29160	39.81463	no
242	127_ xS2_Puj10.1	B_nasutus_1	Bulinus nasutus nasutus	Pemba Island	Pujini	Puj10	-5.31627	39.81052	no
243	128_ xS2_Puj10.2	B_nasutus_1	Bulinus nasutus nasutus	Pemba Island	Pujini	Puj10	-5.31627	39.81052	no
244	129_ xS2_Puj10.3	B_nasutus_1	Bulinus nasutus nasutus	Pemba Island	Pujini	Puj10	-5.31627	39.81052	no
245	130_ xS2_Kinya1.1	B_globosus_1a	Bulinus globosus	Pemba Island	Kinyasini	Kinya1	-5.02062	39.73972	no
246	131_ xS2_Kinya1.2	B_globosus_1a	Bulinus globosus	Pemba Island	Kinyasini	Kinya1	-5.02062	39.73972	no
247	132_ xS2_Kinya1.3	B_globosus_1a	Bulinus globosus	Pemba Island	Kinyasini	Kinya1	-5.02062	39.73972	no
248	133_ xS2_Kinya2.1	B_globosus_1a	Bulinus globosus	Pemba Island	Kinyasini	Kinya2	-5.02033	39.73855	no
249	134_ xS2_Kinya2.2	B_globosus_1a	Bulinus globosus	Pemba Island	Kinyasini	Kinya2	-5.02033	39.73855	no
250	135_ xS2_Kinya2.3	B_globosus_1a	Bulinus globosus	Pemba Island	Kinyasini	Kinya2	-5.02033	39.73855	no
251	136_ xS2_Kinya3.1	B_globosus_1a	Bulinus globosus	Pemba Island	Kinyasini	Kinya3	-5.02032	39.73722	no
252	137_ xS2_Kinya3.2	B_globosus_1a	Bulinus globosus	Pemba Island	Kinyasini	Kinya3	-5.02032	39.73722	no
253	138_ xS2_Kinya3.3	B_globosus_1a	Bulinus globosus	Pemba Island	Kinyasini	Kinya3	-5.02032	39.73722	no
254	139_ xS2_Kinya5.1	B_globosus_1a	Bulinus globosus	Pemba Island	Kinyasini	Kinya5	-5.01983	39.74673	no
255	140_ xS2_Kinya5.2	B_globosus_1a	Bulinus globosus	Pemba Island	Kinyasini	Kinya5	-5.01983	39.74673	no
256	141_ xS2_Kinya5.3	B_globosus_1a	Bulinus globosus	Pemba Island	Kinyasini	Kinya5	-5.01983	39.74673	no
257	142_ xS2_Kinya6.1	B_globosus_2a	Bulinus globosus	Pemba Island	Kinyasini	Kinya6	-5.03560	39.73850	no
258	143_ xS2_Kinya6.2	B_globosus_2a	Bulinus globosus	Pemba Island	Kinyasini	Kinya6	-5.03560	39.73850	no
259	144_ xS2_Kinya6.3	B_globosus_2a	Bulinus globosus	Pemba Island	Kinyasini	Kinya6	-5.03560	39.73850	no
260	145_ xS2_Kinya9.1	B_globosus_2a	Bulinus globosus	Pemba Island	Kinyasini	Kinya9	-5.03077	39.73333	no
261	146_ xS2_Kinya9.2	B_globosus_2a	Bulinus globosus	Pemba Island	Kinyasini	Kinya9	-5.03077	39.73333	no
262	147_ xS2_Kinya9.3	B_globosus_2a	Bulinus globosus	Pemba Island	Kinyasini	Kinya9	-5.03077	39.73333	no
263	148_ xS2_Kinya11.1	B_globosus_2a	Bulinus globosus	Pemba Island	Kinyasini	Kinya11	-5.03717	39.73208	no
264	149_ xS2_Kinya11.2	B_globosus_2a	Bulinus globosus	Pemba Island	Kinyasini	Kinya11	-5.03717	39.73208	no
265	150_ xS2_Kinya11.3	B_globosus_2a	Bulinus globosus	Pemba Island	Kinyasini	Kinya11	-5.03717	39.73208	no
266	151_ xS2_Kinya12.1	B_globosus_2a	Bulinus globosus	Pemba Island	Kinyasini	Kinya12	-5.03705	39.74692	no
267	152_ xS2_Kinya12.2	B_globosus_2a	Bulinus globosus	Pemba Island	Kinyasini	Kinya12	-5.03705	39.74692	no
268	153_ xS2_Kinya12.3	B_globosus_2a	Bulinus globosus	Pemba Island	Kinyasini	Kinya12	-5.03705	39.74692	no
269	154_ xS2_Kiz1.1	B_globosus_1b	Bulinus globosus	Pemba Island	Kizimbani	Kiz1	-5.05337	39.74040	no
270	155_ xS2_Kiz1.2	B_globosus_2a	Bulinus globosus	Pemba Island	Kizimbani	Kiz1	-5.05337	39.74040	no
271	156_ xS2_Kiz1.3	B_globosus_2a	Bulinus globosus	Pemba Island	Kizimbani	Kiz1	-5.05337	39.74040	no
272	157_ xS2_Kiz2.1	B_globosus_1a	Bulinus globosus	Pemba Island	Kizimbani	Kiz2	-5.04835	39.74305	no
273	157_ xS2_Kiz2.2	B_globosus_1a	Bulinus globosus	Pemba Island	Kizimbani	Kiz2	-5.04835	39.74305	no
274	159_ xS2_Kiz2.3	B_globosus_1a	Bulinus globosus	Pemba Island	Kizimbani	Kiz2	-5.04835	39.74305	no
275	160_ xS2_Kiz4.1	B_globosus_2a	Bulinus globosus	Pemba Island	Kizimbani	Kiz4	-5.04872	39.74020	no
276	161_ xS2_Kiz4.2	B_globosus_2a	Bulinus globosus	Pemba Island	Kizimbani	Kiz4	-5.04872	39.74020	no
277	162_ xS2_Kiz4.3	B_globosus_2a	Bulinus globosus	Pemba Island	Kizimbani	Kiz4	-5.04872	39.74020	no
278	163_ xS2_Kiz5.1	B_globosus_2a	Bulinus globosus	Pemba Island	Kizimbani	Kiz5	-5.04782	39.73830	no
279	164_ xS2_Kiz5.2	B_globosus_2a	Bulinus globosus	Pemba Island	Kizimbani	Kiz5	-5.04782	39.73830	no
280	165_ xS2_Kiz5.3	B_globosus_2a	Bulinus globosus	Pemba Island	Kizimbani	Kiz5	-5.04782	39.73830	no
281	166_ xS2_Waw1.1	B_globosus_1a	Bulinus globosus	Pemba Island	Wawi	Waw1	-5.24493	39.78955	no
282	167_ xS2_Waw1.2	B_globosus_1a	Bulinus globosus	Pemba Island	Wawi	Waw1	-5.24493	39.78955	no
283	168_ xS2_Waw1.3	B_globosus_1a	Bulinus globosus	Pemba Island	Wawi	Waw1	-5.24493	39.78955	no
284	169_ xS2_Waw5.1	B_globosus_2a	Bulinus globosus	Pemba Island	Wawi	Waw5	-5.25847	39.79327	no
285	170_ xS2_Ole13.1	B_globosus_2a	Bulinus globosus	Pemba Island	Ole	Ole13	-5.19982	39.79393	no
286	171_ xS2_Ole13.2	B_globosus_2a	Bulinus globosus	Pemba Island	Ole	Ole13	-5.19982	39.79393	no
288	173_ xS2_Uku2.1	B_globosus_1a	Bulinus globosus	Pemba Island	Ukutini	Uku2	-5.34282	39.74940	no
289	174_ xS2_Uku2.2	B_globosus_1a	Bulinus globosus	Pemba Island	Ukutini	Uku2	-5.34282	39.74940	no
290	175_ xS2_Uku2.3	B_globosus_1a	Bulinus globosus	Pemba Island	Ukutini	Uku2	-5.34282	39.74940	no
291	176_ xS2_Uku3.1	B_globosus_1a	Bulinus globosus	Pemba Island	Ukutini	Uku3	-5.34355	39.74808	no
292	177_ xS2_Uku3.2	B_globosus_1a	Bulinus globosus	Pemba Island	Ukutini	Uku3	-5.34355	39.74808	no
293	178_ xS2_Uku3.3	B_globosus_1a	Bulinus globosus	Pemba Island	Ukutini	Uku3	-5.34355	39.74808	no
294	179_ xs2_Uku4.1	B_globosus_1a	Bulinus globosus	Pemba Island	Ukutini	Uku4	-5.34390	39.75533	no
295	180_ xS2_Uku4.2	B_globosus_1a	Bulinus globosus	Pemba Island	Ukutini	Uku4	-5.34390	39.75533	no
296	181_ xS2_Uku4.3	B_globosus_1a	Bulinus globosus	Pemba Island	Ukutini	Uku4	-5.34390	39.75533	no
297	182_ xS2_Uku5.1	B_globosus_1a	Bulinus globosus	Pemba Island	Ukutini	Uku5	-5.34355	39.75690	no
298	183_ xS2_Uku5.2	B_globosus_1a	Bulinus globosus	Pemba Island	Ukutini	Uku5	-5.34355	39.75690	no
299	184_ xS2_Uku5.3	B_globosus_1a	Bulinus globosus	Pemba Island	Ukutini	Uku5	-5.34355	39.75690	no
300	185_ xS2_Uku6.1	B_globosus_1a	Bulinus globosus	Pemba Island	Ukutini	Uku6	-5.34422	39.75848	no
301	186_ xS2_Uku6.2	B_globosus_1a	Bulinus globosus	Pemba Island	Ukutini	Uku6	-5.34422	39.75848	no
302	187_ xS2_Uku6.3	B_globosus_1a	Bulinus globosus	Pemba Island	Ukutini	Uku6	-5.34422	39.75848	no
303	188_ xS2_Uku7.1	B_globosus_1a	Bulinus globosus	Pemba Island	Ukutini	Uku7	-5.34450	39.75967	no
304	189_ xS2_Uku7.2	B_globosus_1a	Bulinus globosus	Pemba Island	Ukutini	Uku7	-5.34450	39.75967	no
305	190_ xS2_Uku7.3	B_globosus_1a	Bulinus globosus	Pemba Island	Ukutini	Uku7	-5.34450	39.75967	no
306	191_ xS2_Uku9.1	B_globosus_1a	Bulinus globosus	Pemba Island	Ukutini	Uku9	-5.35512	39.76063	no
307	192_ xS2_Uku9.2	B_globosus_1c	Bulinus globosus	Pemba Island	Ukutini	Uku9	-5.35512	39.76063	no
308	193_ xS2_Uku9.3	B_globosus_1c	Bulinus globosus	Pemba Island	Ukutini	Uku9	-5.35512	39.76063	no
309	194_ xS3_Wam4.1	B_globosus_1a	Bulinus globosus	Pemba Island	Wambaa	Wam4	-5.30087	39.68325	no
310	195_ xS3_Wam4.2	B_globosus_1a	Bulinus globosus	Pemba Island	Wambaa	Wam4	-5.30087	39.68325	no
311	196_ xS3_Wam4.3	B_globosus_1a	Bulinus globosus	Pemba Island	Wambaa	Wam4	-5.30087	39.68325	no
312	197_ xS3_Wam5.1	B_globosus_2a	Bulinus globosus	Pemba Island	Wambaa	Wam5	-5.29975	39.68252	no
313	198_ xS3_Wam5.2	B_globosus_2a	Bulinus globosus	Pemba Island	Wambaa	Wam5	-5.29975	39.68252	no
314	199_ xS3_Wam5.3	B_globosus_2a	Bulinus globosus	Pemba Island	Wambaa	Wam5	-5.29975	39.68252	no
315	200_ xS3_Wam6.1	B_globosus_1a	Bulinus globosus	Pemba Island	Wambaa	Wam6	-5.29487	39.68693	no
316	201_ xS3_Wam6.2	B_globosus_2a	Bulinus globosus	Pemba Island	Wambaa	Wam6	-5.29487	39.68693	no
317	202_ xS3_Wam6.3	B_globosus_1a	Bulinus globosus	Pemba Island	Wambaa	Wam6	-5.29487	39.68693	no
318	203_ xS3_Wam8.1	B_globosus_2a	Bulinus globosus	Pemba Island	Wambaa	Wam8	-5.29100	39.68697	no
319	204_ xS3_Wam8.2	B_globosus_2a	Bulinus globosus	Pemba Island	Wambaa	Wam8	-5.29100	39.68697	no
320	205_ xS3_Wam8.3	B_globosus_2a	Bulinus globosus	Pemba Island	Wambaa	Wam8	-5.29100	39.68697	no
321	206_ xS3_Wam10.1	B_globosus_1a	Bulinus globosus	Pemba Island	Wambaa	Wam10	-5.30045	39.68438	no
322	207_ xS3_Wam10.2	B_globosus_2a	Bulinus globosus	Pemba Island	Wambaa	Wam10	-5.30045	39.68438	no
323	208_ xS3_Wam11.1	B_globosus_1a	Bulinus globosus	Pemba Island	Wambaa	Wam11	-5.30117	39.68070	no
324	209_ xS3_Wam11.2	B_globosus_2a	Bulinus globosus	Pemba Island	Wambaa	Wam11	-5.30117	39.68070	no
325	210_ xS3_Wam11.3	B_globosus_1a	Bulinus globosus	Pemba Island	Wambaa	Wam11	-5.30117	39.68070	no
326	211_ xS3_Mat1.1	B_globosus_1a	Bulinus globosus	Pemba Island	Matale	Mat1	-5.28180	39.76830	no
327	212_ xS3_Mat1.2	B_globosus_1a	Bulinus globosus	Pemba Island	Matale	Mat1	-5.28180	39.76830	no
328	213_ xS3_Mat1.3	B_globosus_1d	Bulinus globosus	Pemba Island	Matale	Mat1	-5.28180	39.76830	no
329	214_ xS3_Mat2.1	B_globosus_1a	Bulinus globosus	Pemba Island	Matale	Mat2	-5.29962	39.78343	no
330	215_ xS3_Mat2.2	B_globosus_1a	Bulinus globosus	Pemba Island	Matale	Mat2	-5.29962	39.78343	no
331	216_ xS3_Mat2.3	B_globosus_1a	Bulinus globosus	Pemba Island	Matale	Mat2	-5.29962	39.78343	no
332	217_ xS3_Mat6.1	B_globosus_1a	Bulinus globosus	Pemba Island	Matale	Mat6	-5.30038	39.77640	no
333	218_ xS3_Mat6.2	B_globosus_1a	Bulinus globosus	Pemba Island	Matale	Mat6	-5.30038	39.77640	no
334	219_ xS3_Mat6.3	B_globosus_1a	Bulinus globosus	Pemba Island	Matale	Mat6	-5.30038	39.77640	no
335	220_ xS3_Mat8.1	B_globosus_1a	Bulinus globosus	Pemba Island	Matale	Mat8	-5.30138	39.77112	no
336	221_ xS3_Mat8.2	B_globosus_1a	Bulinus globosus	Pemba Island	Matale	Mat8	-5.30138	39.77112	no
337	222_ xS3_Mat10.1	B_globosus_1a	Bulinus globosus	Pemba Island	Matale	Mat10	-5.29747	39.77023	no
338	223_ xS3_Mat10.2	B_globosus_1a	Bulinus globosus	Pemba Island	Matale	Mat10	-5.29747	39.77023	no
339	224_ xS3_Mat10.3	B_globosus_1a	Bulinus globosus	Pemba Island	Matale	Mat10	-5.29747	39.77023	no
340	225_ xS3_Puj2.1	B_nasutus_1	Bulinus nasutus nasutus	Pemba Island	Pujini	Puj2	-5.28427	39.81677	no
341	226_ xS3_Puj2.2	B_nasutus_2	Bulinus nasutus nasutus	Pemba Island	Pujini	Puj2	-5.28427	39.81677	no
342	227_ xS3_Puj2.3	B_nasutus_2	Bulinus nasutus nasutus	Pemba Island	Pujini	Puj2	-5.28427	39.81677	no
343	228_ xS3_Puj3.1	B_nasutus_2	Bulinus nasutus nasutus	Pemba Island	Pujini	Puj3	-5.28767	39.81813	no
344	229_ xS3_Puk3.2	B_nasutus_2	Bulinus nasutus nasutus	Pemba Island	Pujini	Puj3	-5.28767	39.81813	no
345	230_ xS3_Puj3.3	B_nasutus_2	Bulinus nasutus nasutus	Pemba Island	Pujini	Puj3	-5.28767	39.81813	no
346	231_ xS3_Puk4.1	B_nasutus_1	Bulinus nasutus nasutus	Pemba Island	Pujini	Puj4	-5.29000	39.81627	no
347	232_ xS3_Puj4.2	B_nasutus_1	Bulinus nasutus nasutus	Pemba Island	Pujini	Puj4	-5.29000	39.81627	no
348	233_ XS3_Puj4.3	B_nasutus_2	Bulinus nasutus nasutus	Pemba Island	Pujini	Puj4	-5.29000	39.81627	no
349	234_ xS3_Puj5.1	B_nasutus_1	Bulinus nasutus nasutus	Pemba Island	Pujini	Puj5	-5.29160	39.81463	no
350	235_ xS3_Puj5.2	B_nasutus_1	Bulinus nasutus nasutus	Pemba Island	Pujini	Puj5	-5.29160	39.81463	no
351	236_ xS3_Puj9.1	B_nasutus_1	Bulinus nasutus nasutus	Pemba Island	Pujini	Puj9	-5.31440	39.81087	no
352	237_ xS3_Puj10.1	B_nasutus_1	Bulinus nasutus nasutus	Pemba Island	Pujini	Puj10	-5.31627	39.81052	no
353	238_ xS3_Puj10.2	B_nasutus_1	Bulinus nasutus nasutus	Pemba Island	Pujini	Puj10	-5.31627	39.81052	no
354	239_ xS3_Puj10.3	B_nasutus_1	Bulinus nasutus nasutus	Pemba Island	Pujini	Puj10	-5.31627	39.81052	no
355	240_ xS3_Puj11.1	B_nasutus_2	Bulinus nasutus nasutus	Pemba Island	Pujini	Puj11	-5.28853	39.81882	no
356	241_ xS3_Puj11.2	B_nasutus_1	Bulinus nasutus nasutus	Pemba Island	Pujini	Puj11	-5.28853	39.81882	no
357	242_ xS3_Puj11.3	B_globosus_1a	Bulinus globosus	Pemba Island	Pujini	Puj11	-5.28853	39.81882	no
358	243_ xS3_Kinya2.1	B_globosus_1a	Bulinus globosus	Pemba Island	Kinyasini	Kinya2	-5.02033	39.73855	no
359	244_ xS3_Kinya2.2	B_globosus_1a	Bulinus globosus	Pemba Island	Kinyasini	Kinya2	-5.02033	39.73855	no
360	245_ xS3_Kinya2.3	B_globosus_1a	Bulinus globosus	Pemba Island	Kinyasini	Kinya2	-5.02033	39.73855	no
361	246_ xS3_Kinya3.1	B_globosus_1a	Bulinus globosus	Pemba Island	Kinyasini	Kinya3	-5.02032	39.73722	no
362	247_ xS3_Kinya3.2	B_globosus_1a	Bulinus globosus	Pemba Island	Kinyasini	Kinya3	-5.02032	39.73722	no
363	248_ xS3_Kinya3.3	B_globosus_1a	Bulinus globosus	Pemba Island	Kinyasini	Kinya3	-5.02032	39.73722	no
364	249_ xS3_Kinya4.1	B_globosus_1a	Bulinus globosus	Pemba Island	Kinyasini	Kinya4	-5.02008	39.73597	no
365	250_ xS3_Kinya4.2	B_globosus_1a	Bulinus globosus	Pemba Island	Kinyasini	Kinya4	-5.02008	39.73597	no
366	251_ xS3_Kinya4.3	B_globosus_1a	Bulinus globosus	Pemba Island	Kinyasini	Kinya4	-5.02008	39.73597	no
367	252_ xS3_Kinya5.1	B_globosus_1a	Bulinus globosus	Pemba Island	Kinyasini	Kinya5	-5.01983	39.74673	no
368	253_ xS3_Kinya5.2	B_globosus_1a	Bulinus globosus	Pemba Island	Kinyasini	Kinya5	-5.01983	39.74673	no
369	254_ xS3_Kinya5.3	B_globosus_1a	Bulinus globosus	Pemba Island	Kinyasini	Kinya5	-5.01983	39.74673	no
370	255_ xS3_Kinya6.1	B_globosus_2a	Bulinus globosus	Pemba Island	Kinyasini	Kinya6	-5.03560	39.73850	no
371	256_ xS3_Kinya6.2	B_globosus_2a	Bulinus globosus	Pemba Island	Kinyasini	Kinya6	-5.03560	39.73850	no
372	257_ xS3_Kinya6.3	B_globosus_2a	Bulinus globosus	Pemba Island	Kinyasini	Kinya6	-5.03560	39.73850	no
373	258_ xS3_Kinya9.1	B_globosus_2a	Bulinus globosus	Pemba Island	Kinyasini	Kinya9	-5.03077	39.73333	no
374	259_ xS3_Kinya9.2	B_globosus_2a	Bulinus globosus	Pemba Island	Kinyasini	Kinya9	-5.03077	39.73333	no
375	260_ xS3_Kinya9.3	B_globosus_2a	Bulinus globosus	Pemba Island	Kinyasini	Kinya9	-5.03077	39.73333	no
376	261_ xS3_Kinya11.1	B_globosus_2a	Bulinus globosus	Pemba Island	Kinyasini	Kinya11	-5.03717	39.73208	no
377	262_ xS3_Kinya11.2	B_globosus_2a	Bulinus globosus	Pemba Island	Kinyasini	Kinya11	-5.03717	39.73208	no
378	263_ xS3_Kinya11.3	B_globosus_2a	Bulinus globosus	Pemba Island	Kinyasini	Kinya11	-5.03717	39.73208	no
379	264_ xS3_Kinya12.1	B_globosus_2a	Bulinus globosus	Pemba Island	Kinyasini	Kinya12	-5.03705	39.74692	no
380	265_ xS3_Kinya12.2	B_globosus_2a	Bulinus globosus	Pemba Island	Kinyasini	Kinya12	-5.03705	39.74692	no
381	266_ xS3_Kiz1.1	B_globosus_1a	Bulinus globosus	Pemba Island	Kizimbani	Kiz1	-5.05337	39.74040	no
382	267_ xS3_Kiz1.2	B_globosus_2a	Bulinus globosus	Pemba Island	Kizimbani	Kiz1	-5.05337	39.74040	no
383	268_ xS3_Kiz1.3	B_globosus_1a	Bulinus globosus	Pemba Island	Kizimbani	Kiz1	-5.05337	39.74040	no
384	269_ xS3_Kiz2.1	B_globosus_1e	Bulinus globosus	Pemba Island	Kizimbani	Kiz2	-5.04835	39.74305	no
385	270_ xS3_Kiz2.2	B_globosus_1e	Bulinus globosus	Pemba Island	Kizimbani	Kiz2	-5.04835	39.74305	no
386	271_ xS3_Kiz2.3	B_globosus_1e	Bulinus globosus	Pemba Island	Kizimbani	Kiz2	-5.04835	39.74305	no
387	272_ xS3_Kiz4.1	B_globosus_2a	Bulinus globosus	Pemba Island	Kizimbani	Kiz4	-5.04872	39.74020	no
388	273_ xS3_Kiz4.2	B_globosus_2a	Bulinus globosus	Pemba Island	Kizimbani	Kiz4	-5.04872	39.74020	no
389	274_ xS3_Kiz4.3	B_globosus_1e	Bulinus globosus	Pemba Island	Kizimbani	Kiz4	-5.04872	39.74020	no
390	275_ xS3_Kiz5.1	B_globosus_2a	Bulinus globosus	Pemba Island	Kizimbani	Kiz5	-5.04782	39.73830	no
391	276_ xS3_Kiz5.2	B_globosus_2a	Bulinus globosus	Pemba Island	Kizimbani	Kiz5	-5.04782	39.73830	no
392	277_ xS3_Kiz5.3	B_globosus_2a	Bulinus globosus	Pemba Island	Kizimbani	Kiz5	-5.04782	39.73830	no
393	278_ xS3_Uku1.1	B_globosus_1a	Bulinus globosus	Pemba Island	Ukutini	Uku1	-5.34380	39.75430	no
394	279_ xS3_Uku1.2	B_globosus_1a	Bulinus globosus	Pemba Island	Ukutini	Uku1	-5.34380	39.75430	no
395	280_ xS3_Uku1.3	B_globosus_1a	Bulinus globosus	Pemba Island	Ukutini	Uku1	-5.34380	39.75430	no
396	281_ xS3_Uku2.1	B_globosus_1a	Bulinus globosus	Pemba Island	Ukutini	Uku2	-5.34282	39.74940	no
397	282_ xS3_Uku2.2	B_globosus_1a	Bulinus globosus	Pemba Island	Ukutini	Uku2	-5.34282	39.74940	no
398	283_ xS3_Uku2.3	B_globosus_1a	Bulinus globosus	Pemba Island	Ukutini	Uku2	-5.34282	39.74940	no
399	284_xS3_Uku3.1	B_globosus_1a	Bulinus globosus	Pemba Island	Ukutini	Uku3	-5.34355	39.74808	no
400	285_xS3_Uku3.2	B_globosus_1a	Bulinus globosus	Pemba Island	Ukutini	Uku3	-5.34355	39.74808	no
401	286_xS3_Uku3.3	B_globosus_1a	Bulinus globosus	Pemba Island	Ukutini	Uku3	-5.34355	39.74808	no
402	287_xS3_Uku4.1	B_globosus_1a	Bulinus globosus	Pemba Island	Ukutini	Uku4	-5.34390	39.75533	no
403	288_xS3_Uku4.2	B_globosus_1a	Bulinus globosus	Pemba Island	Ukutini	Uku4	-5.34390	39.75533	no
404	289_xS3_Uku4.3	B_globosus_1a	Bulinus globosus	Pemba Island	Ukutini	Uku4	-5.34390	39.75533	no
405	290_xS3_Uku5.1	B_globosus_1a	Bulinus globosus	Pemba Island	Ukutini	Uku5	-5.34355	39.75690	no
406	291_xS3_Uku5.2	B_globosus_1a	Bulinus globosus	Pemba Island	Ukutini	Uku5	-5.34355	39.75690	no
407	292_xS3_Uku5.3	B_globosus_1a	Bulinus globosus	Pemba Island	Ukutini	Uku5	-5.34355	39.75690	no
408	293_xS3_Uku6.1	B_globosus_1a	Bulinus globosus	Pemba Island	Ukutini	Uku6	-5.34422	39.75848	no
409	294_xS3_Uku6.2	B_globosus_1a	Bulinus globosus	Pemba Island	Ukutini	Uku6	-5.34422	39.75848	no
410	295_xS3_Uku6.3	B_globosus_1a	Bulinus globosus	Pemba Island	Ukutini	Uku6	-5.34422	39.75848	no
411	296_xS3_Uku7.1	B_globosus_1a	Bulinus globosus	Pemba Island	Ukutini	Uku7	-5.34450	39.75967	no
412	297_xS3_Uku7.2	B_globosus_1a	Bulinus globosus	Pemba Island	Ukutini	Uku7	-5.34450	39.75967	no
413	298_xS3_Uku7.3	B_globosus_1a	Bulinus globosus	Pemba Island	Ukutini	Uku7	-5.34450	39.75967	no
414	299_xS3_Uku9.1	B_globosus_1a	Bulinus globosus	Pemba Island	Ukutini	Uku9	-5.35512	39.76063	no
415	300_xS3_Uku9.2	B_globosus_1a	Bulinus globosus	Pemba Island	Ukutini	Uku9	-5.35512	39.76063	no
416	301_xS3_Uku9.3	B_globosus_1a	Bulinus globosus	Pemba Island	Ukutini	Uku9	-5.35512	39.76063	no
417	302_xS3_Uku10.1	B_globosus_2a	Bulinus globosus	Pemba Island	Ukutini	Uku10	-5.35428	39.76762	no
418	303_xS3_Uku10.2	B_globosus_1a	Bulinus globosus	Pemba Island	Ukutini	Uku10	-5.35428	39.76762	no
419	304_xS3_Uku10.3	B_globosus_1a	Bulinus globosus	Pemba Island	Ukutini	Uku10	-5.35428	39.76762	no
420	305_xS4_Wam2.1	B_globosus_2a	Bulinus globosus	Pemba Island	Wambaa	Wam2	-5.29622	39.6861	no
421	306_xS4_Wam2.2	B_globosus_1a	Bulinus globosus	Pemba Island	Wambaa	Wam2	-5.29622	39.6861	no
422	307_xS4_Wam2.3	B_globosus_2a	Bulinus globosus	Pemba Island	Wambaa	Wam2	-5.29622	39.6861	no
423	308_xS4_Wam3.1	B_globosus_1a	Bulinus globosus	Pemba Island	Wambaa	Wam3	-5.29837	39.6853	no
424	309_xS4_Wam3.2	B_globosus_1a	Bulinus globosus	Pemba Island	Wambaa	Wam3	-5.29837	39.6853	no
425	310_xS4_Wam3.3	B_globosus_1a	Bulinus globosus	Pemba Island	Wambaa	Wam3	-5.29837	39.6853	no
426	311_xS4_Wam4.1	B_globosus_1a	Bulinus globosus	Pemba Island	Wambaa	Wam4	-5.30087	39.68325	no
427	312_xS4_Wam4.2	B_globosus_1a	Bulinus globosus	Pemba Island	Wambaa	Wam4	-5.30087	39.68325	no
428	313_xS4_Wam4.3	B_globosus_1a	Bulinus globosus	Pemba Island	Wambaa	Wam4	-5.30087	39.68325	no
429	314_xS4_Wam5.1	B_globosus_2a	Bulinus globosus	Pemba Island	Wambaa	Wam5	-5.29975	39.68252	no
430	315_xS4_Wam5.2	B_globosus_2a	Bulinus globosus	Pemba Island	Wambaa	Wam5	-5.29975	39.68252	no
431	316_xS4_Wam5.3	B_globosus_2a	Bulinus globosus	Pemba Island	Wambaa	Wam5	-5.29975	39.68252	no
432	317_xS4_Wam6.1	B_globosus_2a	Bulinus globosus	Pemba Island	Wambaa	Wam6	-5.29487	39.68693	no
433	318_xS4_Wam6.2	B_globosus_2a	Bulinus globosus	Pemba Island	Wambaa	Wam6	-5.29487	39.68693	no
434	319_xS4_Wam6.3	B_globosus_1a	Bulinus globosus	Pemba Island	Wambaa	Wam6	-5.29487	39.68693	no
435	320_xS4_Wam8.1	B_globosus_1a	Bulinus globosus	Pemba Island	Wambaa	Wam8	-5.29100	39.68697	no
436	321_xS4_Wam10.1	B_globosus_1a	Bulinus globosus	Pemba Island	Wambaa	Wam10	-5.30045	39.68438	no
437	322_xS4_Wam10.2	B_globosus_1a	Bulinus globosus	Pemba Island	Wambaa	Wam10	-5.30045	39.68438	no
438	323_xS4_Wam10.3	B_globosus_1a	Bulinus globosus	Pemba Island	Wambaa	Wam10	-5.30045	39.68438	no
439	324_xS4_Wam11.1	B_globosus_2a	Bulinus globosus	Pemba Island	Wambaa	Wam11	-5.30117	39.68070	no
440	325_xS4_Wam11.2	B_globosus_2a	Bulinus globosus	Pemba Island	Wambaa	Wam11	-5.30117	39.68070	no
441	326_xS4_Wam11.3	B_globosus_2a	Bulinus globosus	Pemba Island	Wambaa	Wam11	-5.30117	39.68070	no
442	327_xS4_Mat7.1	B_globosus_1a	Bulinus globosus	Pemba Island	Matale	Mat7	-5.30133	39.77372	no
443	328_xS4_Mat7.2	B_globosus_1a	Bulinus globosus	Pemba Island	Matale	Mat7	-5.30133	39.77372	no
444	329_xS4_Mat7.3	B_globosus_1a	Bulinus globosus	Pemba Island	Matale	Mat7	-5.30133	39.77372	no
445	330_xS4_Mat8.1	B_globosus_1a	Bulinus globosus	Pemba Island	Matale	Mat8	-5.30138	39.77112	no
446	331_xS4_Mat8.2	B_globosus_1a	Bulinus globosus	Pemba Island	Matale	Mat8	-5.30138	39.77112	no
447	332_xS4_Mat8.3	B_globosus_1a	Bulinus globosus	Pemba Island	Matale	Mat8	-5.30138	39.77112	no
448	333_xS4_Mat10.1	B_globosus_1a	Bulinus globosus	Pemba Island	Matale	Mat10	-5.29747	39.77023	no
449	334_xS4_Mat10.2	B_globosus_1a	Bulinus globosus	Pemba Island	Matale	Mat10	-5.29747	39.77023	no
450	335_xS4_Mat10.3	B_globosus_1a	Bulinus globosus	Pemba Island	Matale	Mat10	-5.29747	39.77023	no
451	336_xS4_Mat12.1	B_globosus_1a	Bulinus globosus	Pemba Island	Matale	Mat12	-5.30005	39.78260	no
452	337_xS4_Mat12.2	B_globosus_1a	Bulinus globosus	Pemba Island	Matale	Mat12	-5.30005	39.78260	no
453	338_xS4_Mat12.3	B_globosus_1a	Bulinus globosus	Pemba Island	Matale	Mat12	-5.30005	39.78260	no
454	339_xS4_Kinya1.1	B_globosus_1a	Bulinus globosus	Pemba Island	Kinyasini	Kinya1	-5.02062	39.73972	no
455	340_xS4_Kinya2.1	B_globosus_1a	Bulinus globosus	Pemba Island	Kinyasini	Kinya2	-5.02033	39.73855	no
456	341_xS4_Kinya2.2	B_globosus_1a	Bulinus globosus	Pemba Island	Kinyasini	Kinya2	-5.02033	39.73855	no
457	342_xS4_Kinya2.3	B_globosus_1a	Bulinus globosus	Pemba Island	Kinyasini	Kinya2	-5.02033	39.73855	no
458	343_xS4_Kinya3.1	B_globosus_1a	Bulinus globosus	Pemba Island	Kinyasini	Kinya3	-5.02032	39.73722	no
459	344_xS4_Kinya3.2	B_globosus_1a	Bulinus globosus	Pemba Island	Kinyasini	Kinya3	-5.02032	39.73722	no
460	345_xS4_Kinya3.3	B_globosus_1a	Bulinus globosus	Pemba Island	Kinyasini	Kinya3	-5.02032	39.73722	no
461	346_xS4_Kinya4.1	B_globosus_1a	Bulinus globosus	Pemba Island	Kinyasini	Kinya4	-5.02008	39.73597	no
462	347_xS4_Kinya4.2	B_globosus_1a	Bulinus globosus	Pemba Island	Kinyasini	Kinya4	-5.02008	39.73597	no
463	348_xS4_Kinya4.3	B_globosus_1a	Bulinus globosus	Pemba Island	Kinyasini	Kinya4	-5.02008	39.73597	no
464	349_xS4_Kinya5.1	B_globosus_1a	Bulinus globosus	Pemba Island	Kinyasini	Kinya5	-5.01983	39.74673	no
465	350_xS4_Kinya5.2	B_globosus_1a	Bulinus globosus	Pemba Island	Kinyasini	Kinya5	-5.01983	39.74673	no
466	351_xS4_Kinya5.3	B_globosus_1a	Bulinus globosus	Pemba Island	Kinyasini	Kinya5	-5.01983	39.74673	no
467	352_xS4_Kinya6.1	B_globosus_2a	Bulinus globosus	Pemba Island	Kinyasini	Kinya6	-5.03560	39.73850	no
468	353_xS4_Kinya6.2	B_globosus_2a	Bulinus globosus	Pemba Island	Kinyasini	Kinya6	-5.03560	39.73850	no
469	354 _xS4_Kinya6.3	B_globosus_2a	Bulinus globosus	Pemba Island	Kinyasini	Kinya6	-5.03560	39.73850	no
470	355_xS4_Kinya9.1	B_globosus_2a	Bulinus globosus	Pemba Island	Kinyasini	Kinya9	-5.03077	39.73333	no
471	356_xS4_Kinya9.2	B_globosus_2a	Bulinus globosus	Pemba Island	Kinyasini	Kinya9	-5.03077	39.73333	no
472	357_xS4_Kinya9.3	B_globosus_2a	Bulinus globosus	Pemba Island	Kinyasini	Kinya9	-5.03077	39.73333	no
473	358_xS4_Kinya11.1	B_globosus_2a	Bulinus globosus	Pemba Island	Kinyasini	Kinya11	-5.03717	39.73208	no
474	359_xS4_Kinya11.2	B_globosus_2a	Bulinus globosus	Pemba Island	Kinyasini	Kinya11	-5.03717	39.73208	no
475	360_xS4_Kinya11.3	B_globosus_2a	Bulinus globosus	Pemba Island	Kinyasini	Kinya11	-5.03717	39.73208	no
476	361_xS4_Kiz1.1	B_globosus_1f	Bulinus globosus	Pemba Island	Kizimbani	Kiz1	-5.05337	39.74040	no
477	362_xS4_Kiz1.2	B_globosus_1a	Bulinus globosus	Pemba Island	Kizimbani	Kiz1	-5.05337	39.74040	no
478	363_xS4_Kiz2.1	B_globosus_1a	Bulinus globosus	Pemba Island	Kizimbani	Kiz2	-5.04835	39.74305	no
479	364_xS4_Kiz2.2	B_globosus_1a	Bulinus globosus	Pemba Island	Kizimbani	Kiz2	-5.04835	39.74305	no
480	365_xS4_Kiz2.3	B_globosus_1e	Bulinus globosus	Pemba Island	Kizimbani	Kiz2	-5.04835	39.74305	no
481	366_xS4_Kiz4.1	B_globosus_2a	Bulinus globosus	Pemba Island	Kizimbani	Kiz4	-5.04872	39.74020	no
482	367_xS4_Kiz4.2	B_globosus_2a	Bulinus globosus	Pemba Island	Kizimbani	Kiz4	-5.04872	39.74020	no
483	368_xS4_Kiz4.3	B_globosus_1a	Bulinus globosus	Pemba Island	Kizimbani	Kiz4	-5.04872	39.74020	no
484	369_xS4_Kiz5.1	B_globosus_2a	Bulinus globosus	Pemba Island	Kizimbani	Kiz5	-5.04782	39.73830	no
485	370_xS4_Kiz5.2	B_globosus_2a	Bulinus globosus	Pemba Island	Kizimbani	Kiz5	-5.04782	39.73830	no
486	371_xS4_Kiz5.3	B_globosus_2a	Bulinus globosus	Pemba Island	Kizimbani	Kiz5	-5.04782	39.73830	no
487	372_xS4_Waw5.1	B_globosus_1a	Bulinus globosus	Pemba Island	Wawi	Waw5	-5.25847	39.79327	no
488	373_xS4_Waw5.2	B_globosus_1a	Bulinus globosus	Pemba Island	Wawi	Waw5	-5.25847	39.79327	no
489	374_xS4_Waw5.3	B_globosus_1a	Bulinus globosus	Pemba Island	Wawi	Waw5	-5.25847	39.79327	no
490	375_xS4_Uku2.1	B_globosus_1a	Bulinus globosus	Pemba Island	Ukutini	Uku2	-5.34282	39.74940	no
491	376_xS4_Uku2.2	B_globosus_1a	Bulinus globosus	Pemba Island	Ukutini	Uku2	-5.34282	39.74940	no
492	377_xS4_Uku2.3	B_globosus_1a	Bulinus globosus	Pemba Island	Ukutini	Uku2	-5.34282	39.74940	no
493	378_xS4_Uku3.1	B_globosus_1a	Bulinus globosus	Pemba Island	Ukutini	Uku3	-5.34355	39.74808	no
494	379_xS4_Uku3.2	B_globosus_1a	Bulinus globosus	Pemba Island	Ukutini	Uku3	-5.34355	39.74808	no
495	380_xS4_Uku3.3	B_globosus_1a	Bulinus globosus	Pemba Island	Ukutini	Uku3	-5.34355	39.74808	no
496	381_xS4_Uku4.1	B_globosus_1a	Bulinus globosus	Pemba Island	Ukutini	Uku4	-5.34390	39.75533	no
497	382_xS4_Uku4.2	B_globosus_1a	Bulinus globosus	Pemba Island	Ukutini	Uku4	-5.34390	39.75533	no
498	383_xS4_Uku4.3	B_globosus_1a	Bulinus globosus	Pemba Island	Ukutini	Uku4	-5.34390	39.75533	no
499	384_xS4_Uku5.1	B_globosus_1a	Bulinus globosus	Pemba Island	Ukutini	Uku5	-5.34355	39.75690	no
500	385_xS4_Uku5.2	B_globosus_1a	Bulinus globosus	Pemba Island	Ukutini	Uku5	-5.34355	39.75690	no
501	386_xS4_Uku5.3	B_globosus_1a	Bulinus globosus	Pemba Island	Ukutini	Uku5	-5.34355	39.75690	no
502	387_xS4_Uku6.1	B_globosus_1a	Bulinus globosus	Pemba Island	Ukutini	Uku6	-5.34422	39.75848	no
503	388_xS4_Uku6.2	B_globosus_1a	Bulinus globosus	Pemba Island	Ukutini	Uku6	-5.34422	39.75848	no
504	389_xS4_Uku6.3	B_globosus_1a	Bulinus globosus	Pemba Island	Ukutini	Uku6	-5.34422	39.75848	no
505	390_xS4_Uku7.1	B_globosus_1a	Bulinus globosus	Pemba Island	Ukutini	Uku7	-5.34450	39.75967	no
506	391_xS4_Uku7.2	B_globosus_1a	Bulinus globosus	Pemba Island	Ukutini	Uku7	-5.34450	39.75967	no
507	392_xS4_Uku7.3	B_globosus_1a	Bulinus globosus	Pemba Island	Ukutini	Uku7	-5.34450	39.75967	no
508	393_xS4_Uku8.1	B_globosus_2b	Bulinus globosus	Pemba Island	Ukutini	Uku8	-5.33978	39.76675	no
509	394_xS4_Uku8.2	B_globosus_1a	Bulinus globosus	Pemba Island	Ukutini	Uku8	-5.33978	39.76675	no
510	395_xS4_Uku8.3	B_globosus_1a	Bulinus globosus	Pemba Island	Ukutini	Uku8	-5.33978	39.76675	no
511	396_xS4_Uku10.1	B_globosus_1a	Bulinus globosus	Pemba Island	Ukutini	Uku10	-5.35428	39.76762	no
512	Kangagani-Aqua-4.1+ve	B_nasutus_3	Bulinus nasutus nasutus	Pemba Island	Kangagani	Kanga1	-5.17184	39.8203	S. haematobium	Sh3	1
