# Supplementary material for: Transmission and diversity of Schistosoma haematobium and S. bovis and their freshwater intermediate snail hosts Bulinus globosus and B. nasutus in the Zanzibar Archipelago, United Republic of Tanzania
Source: PLoS Negl Trop Dis. 2022 Jul 5;16(7):e0010585. doi: 10.1371/journal.pntd.0010585 (PMC9286283; doi:10.1371/journal.pntd.0010585)
Supplement: S2 Table — a Schistosoma haplotype group indicates whether cercariae were identified as mainland Africa (1) or Indian Ocean Island (2) haplotypes (as described in Webster et al. [27]). b It was not possible to associate this snail haplotype with its S. haematobium cercariae cox1 haplotype(s) as it was preserved with two other S. haematobium infected B. globosus. (XLSX) [file pntd.0010585.s002.xlsx]

## Sheet: Sheet1
Bulinus species	Cox1 Haplotype	Number of snails sequenced	Island	Schistosoma species transmitted (haplotype group a)	Sequence length cox1 (bp)	Genbank accession no.
Bulinus globosus	1a	257	Pemba	S. haematobium (2)	621	MT380541
	1b	2	Pemba	-	568	MT380542
	1c	2	Pemba	-	621	MT380545
	1d	1	Pemba	-	621	MT380546
	1e	6	Pemba	-	621	MT380543
	1f	2	Pemba	-	621	MT380544
	2a	159	Pemba	S. haematobium (1+2) & S. bovis	621	MT380547
	2b	1	Pemba	-	621	MT380548
	3a	1	Unguja	S. haematobium (2)	574	MT380549
	3b	1	Unguja	S. haematobium b	612	MT380550
	3c	1	Unguja	-	463	MT380551
Bulinus nasutus	1	29	Pemba	-	612	MT380552
	2	26	Pemba	-	619	MT380553
	3	3	Unguja & Pemba	S. haematobium (1)	619	MT380554
	4	7	Pemba	-	485	MT380558
	5	2	Pemba	-	611	MT380556
	6	1	Unguja	-	572	MT380561
	7	3	Unguja	-	621	MT380557
	8	3	Unguja	-	621	MT380555
	9	2	Pemba	-	601	MT380559
	10	1	Pemba	-	598	MT380560
