# Supplementary material for: Transmission and diversity of Schistosoma haematobium and S. bovis and their freshwater intermediate snail hosts Bulinus globosus and B. nasutus in the Zanzibar Archipelago, United Republic of Tanzania
Source: PLoS Negl Trop Dis. 2022 Jul 5;16(7):e0010585. doi: 10.1371/journal.pntd.0010585 (PMC9286283; doi:10.1371/journal.pntd.0010585)
Supplement: S3 Table — Detailed information on Schistosoma spp. specimens used in current study, including species identification determined through molecular analysis (cox1 and ITS1-5.8S-ITS2), collection site name including latitude and longitude and Schistosoma cox1 haplotype. (XLSX) [file pntd.0010585.s003.xlsx]

## Sheet: Sheet1
#	sample_type	project	SCAN_barcode_label_ID	country	Shehia	site_name	site_irn	Lattitude	Longitude	coll_date	Snail ID	Sequencing_ID	sch_cox_hap_new	schisto_haplotype_group	coinfection	ITS1-5.8S-ITS2	sp_post_bc	Bulinus_ID
1	cercariae	ZEST pre-baseline snail survey feb 2011	MCF03050E0055	Zanzibar: Unguja	Mwera	Mwera pre-baseline site D	411733	-6.15796	39.263	2011-02-19	Mwera river #1 S100	ZEST_cerc_1	Sh1	1	0	S. haematobium	S. haematobium	NA
2	cercariae	ZEST pre-baseline snail survey feb 2011	MCF03050E0055	Zanzibar: Unguja	Mwera	Mwera pre-baseline site D	411733	-6.15796	39.263	2011-02-19	Mwera river #1 S100	ZEST_cerc_2	Sh1	1	0	S. haematobium	S. haematobium	NA
3	cercariae	ZEST pre-baseline snail survey feb 2011	MCF03050E0055	Zanzibar: Unguja	Mwera	Mwera pre-baseline site D	411733	-6.15796	39.263	2011-02-19	Mwera river #2 S101	ZEST_cerc_3	Sh14	2	0	S. haematobium	S. haematobium	NA
4	cercariae	ZEST pre-baseline snail survey feb 2011	MCF03050E0055	Zanzibar: Unguja	Mwera	Mwera pre-baseline site D	411733	-6.15796	39.263	2011-02-19	Mwera river #2 S101	ZEST_cerc_4	Sh14	2	0	S. haematobium	S. haematobium	NA
5	cercariae	ZEST pre-baseline snail survey feb 2011	MCF03050E0056	Zanzibar: Unguja	Mwera	Mwera pre-baseline site D	411733	-6.15796	39.263	2011-02-19	Mwera 96	ZEST_cerc_5	Sh10	2	0	S. haematobium	S. haematobium	NA
6	cercariae	ZEST pre-baseline snail survey feb 2011	MCF03050E0056	Zanzibar: Unguja	Mwera	Mwera pre-baseline site D	411733	-6.15796	39.263	2011-02-19	Mwera 96	ZEST_cerc_6	Sh10	2	0	S. haematobium	S. haematobium	NA
7	cercariae	ZEST pre-baseline snail survey feb 2011	MCF03050E0056	Zanzibar: Unguja	Mwera	Mwera pre-baseline site D	411733	-6.15796	39.263	2011-02-19	Mwera 97	ZEST_cerc_7	Sh11	2	0	S. haematobium	S. haematobium	NA
8	cercariae	ZEST pre-baseline snail survey feb 2011	MCF03050E0056	Zanzibar: Unguja	Mwera	Mwera pre-baseline site D	411733	-6.15796	39.263	2011-02-19	Mwera 97	ZEST_cerc_8	Sh11	2	0	S. haematobium	S. haematobium	NA
9	cercariae	ZEST pre-baseline snail survey feb 2011	MCF03050E0057	Zanzibar: Unguja	Mwera	Mwera pre-baseline site D	411733	-6.15796	39.263	2011-02-19	Mwera 98	ZEST_cerc_9	Sh7	1	2	S. haematobium	S. haematobium	NA
10	cercariae	ZEST pre-baseline snail survey feb 2011	MCF03050E0057	Zanzibar: Unguja	Mwera	Mwera pre-baseline site D	411733	-6.15796	39.263	2011-02-19	Mwera 98	ZEST_cerc_10	NA	NA	2	Euclinostomum heterostomum	Euclinosomum heterostomum	NA
11	cercariae	ZEST pre-baseline snail survey feb 2011	MCF03050E0057	Zanzibar: Unguja	Mwera	Mwera pre-baseline site D	411733	-6.15796	39.263	2011-02-19	Mwera 99	ZEST_cerc_11	Sh1	1	0	S. haematobium	S. haematobium	NA
12	cercariae	ZEST pre-baseline snail survey feb 2011	MCF03050E0057	Zanzibar: Unguja	Mwera	Mwera pre-baseline site D	411733	-6.15796	39.263	2011-02-19	Mwera 99	ZEST_cerc_12	Sh1	1	0	S. haematobium	S. haematobium	NA
13	cercariae	ZEST pre-baseline snail survey feb 2011	MCF03050E0058	Zanzibar: Unguja	Mchangani	Tingatinga	402696	-5.95635	39.3078	2011-02-15	TT S15	ZEST_cerc_13	NA	NA	0	S. haematobium	NA	NA
14	cercariae	ZEST pre-baseline snail survey feb 2011	MCF03050E0058	Zanzibar: Unguja	Mchangani	Tingatinga	402696	-5.95635	39.3078	2011-02-15	TT S15	ZEST_cerc_14	Sh1	1	0	S. haematobium	S. haematobium	NA
15	cercariae	ZEST pre-baseline snail survey feb 2011	MCF03050E0058	Zanzibar: Unguja	Bandamaji	Bandamaji pre-baseline site D	411734	-5.95565	39.2958	2011-02-15	Bandamaji S9/TTS15	ZEST_cerc_15	Sh11	2	0	S. haematobium	S. haematobium	NA
16	cercariae	ZEST pre-baseline snail survey feb 2011	MCF03050E0058	Zanzibar: Unguja	Bandamaji	Bandamaji pre-baseline site D	411734	-5.95565	39.2958	2011-02-15	Bandamaji S9/TTS15	ZEST_cerc_16	Sh11	2	0	S. haematobium	S. haematobium	NA
17	cercariae	ZEST pre-baseline snail survey feb 2011	MCF03050E0067	Zanzibar: Unguja	Mchangani	Tingatinga	402696	-5.95635	39.3078	2011-02-12	Tingatinga S1	ZEST_cerc_17	NA	NA	0	S. haematobium	S. haematobium	NA
18	cercariae	ZEST pre-baseline snail survey feb 2011	MCF03050E0067	Zanzibar: Unguja	Mchangani	Tingatinga	402696	-5.95635	39.3078	2011-02-12	Tingatinga S1	ZEST_cerc_18	Sh1	1	0	S. haematobium	S. haematobium	NA
19	cercariae	ZEST pre-baseline snail survey feb 2011	MCF03050E0068	Zanzibar: Unguja	Mchangani	Tingatinga	402696	-5.95635	39.3078	2011-02-12	Tingatinga S2	ZEST_cerc_19	NA	NA	0	S. haematobium	NA	NA
20	cercariae	ZEST pre-baseline snail survey feb 2011	MCF03050E0068	Zanzibar: Unguja	Mchangani	Tingatinga	402696	-5.95635	39.3078	2011-02-12	Tingatinga S2	ZEST_cerc_20	Sh10	2	0	S. haematobium	S. haematobium	NA
21	cercariae	ZEST pre-baseline snail survey feb 2011	MCF03050E0075	Zanzibar: Unguja	Mchangani	Tingatinga	402696	-5.95635	39.3078	2011-02-15	Tingatinga S11	ZEST_cerc_21	Sh1	1	1	S. haematobium	S. haematobium	NA
22	cercariae	ZEST pre-baseline snail survey feb 2011	MCF03050E0075	Zanzibar: Unguja	Mchangani	Tingatinga	402696	-5.95635	39.3078	2011-02-15	Tingatinga S11	ZEST_cerc_22	Sh10	2	1	S. haematobium	S. haematobium	NA
23	cercariae	ZEST pre-baseline snail survey feb 2011	MCF03050E0092	Zanzibar: Unguja	Mchangani	Tingatinga	402696	-5.95635	39.3078	2011-02-15	Tingatinga S60	ZEST_cerc_23	NA	NA	0	S. haematobium	NA	NA
24	cercariae	ZEST pre-baseline snail survey feb 2011	MCF03050E0092	Zanzibar: Unguja	Mchangani	Tingatinga	402696	-5.95635	39.3078	2011-02-15	Tingatinga S60	ZEST_cerc_24	Sh3	1	0	S. haematobium	S. haematobium	NA
25	cercariae	ZEST pre-baseline snail survey feb 2011	MCF03050E0092	Zanzibar: Unguja	Mchangani	Tingatinga	402696	-5.95635	39.3078	2011-02-15	Tingatinga S61	ZEST_cerc_25	Sh9	2	1	S. haematobium	S. haematobium	NA
26	cercariae	ZEST pre-baseline snail survey feb 2011	MCF03050E0092	Zanzibar: Unguja	Mchangani	Tingatinga	402696	-5.95635	39.3078	2011-02-15	Tingatinga S61	ZEST_cerc_26	Sh1	1	1	S. haematobium	S. haematobium	NA
29	cercariae	ZEST pre-baseline snail survey feb 2011	MCF03050E0093	Zanzibar: Unguja	Mchangani	Tingatinga	402696	-5.95635	39.3078	2011-02-15	Tingatinga S69	ZEST_cerc_29	NA	NA	0	S. haematobium	S. haematobium	NA
30	cercariae	ZEST pre-baseline snail survey feb 2011	MCF03050E0093	Zanzibar: Unguja	Mchangani	Tingatinga	402696	-5.95635	39.3078	2011-02-15	Tingatinga S69	ZEST_cerc_30	NA	NA	0	S. haematobium	S. haematobium	NA
35	cercariae	ZEST	MCF03050E0620	Zanzibar: Unguja	Miwani	Kinumoshi	384814	-6.08857	39.2767	2013-08-13	A5	ZEST_cerc_35	Sh9	2	0	S. haematobium	S. haematobium	NA
36	cercariae	ZEST	MCF03050E0620	Zanzibar: Unguja	Miwani	Kinumoshi	384814	-6.08857	39.2767	2013-08-13	A5	ZEST_cerc_36	Sh9	2	0	S. haematobium	S. haematobium	NA
37	cercariae	ZEST	MCF03050E0621	Zanzibar: Unguja	Miwani	Kinumoshi	384814	-6.08857	39.2767	2013-08-13	D1	ZEST_cerc_37	NA	NA	0	S. haematobium	NA	NA
38	cercariae	ZEST	MCF03050E0621	Zanzibar: Unguja	Miwani	Kinumoshi	384814	-6.08857	39.2767	2013-08-13	D1	ZEST_cerc_38	Sh10	2	0	S. haematobium	S. haematobium	NA
39	cercariae	ZEST	MCF03050E0621	Zanzibar: Unguja	Miwani	Kinumoshi	384814	-6.08857	39.2767	2013-08-13	B5	ZEST_cerc_39	Sh6	1	0	S. haematobium	S. haematobium	NA
40	cercariae	ZEST	MCF03050E0621	Zanzibar: Unguja	Miwani	Kinumoshi	384814	-6.08857	39.2767	2013-08-13	B5	ZEST_cerc_40	Sh6	1	0	S. haematobium	S. haematobium	NA
41	cercariae	ZEST	MCF03050E0622	Zanzibar: Unguja	Kinyasini	Ziwani B (Eneo Jipya)	384847	-5.96495	39.3057	2013-08-27	C4	ZEST_cerc_41	Sh1	1	0	S. haematobium	S. haematobium	NA
42	cercariae	ZEST	MCF03050E0622	Zanzibar: Unguja	Kinyasini	Ziwani B (Eneo Jipya)	384847	-5.96495	39.3057	2013-08-27	C4	ZEST_cerc_42	Sh1	1	0	S. haematobium	S. haematobium	NA
47	cercariae	ZEST	MCF03050E0625	Zanzibar: Unguja	Kinyasini	Ziwani B (Eneo Jipya)	384847	-5.96495	39.3057	2013-08-27	B4	ZEST_cerc_47	NA	NA	0	S. haematobium	NA	NA
48	cercariae	ZEST	MCF03050E0625	Zanzibar: Unguja	Kinyasini	Ziwani B (Eneo Jipya)	384847	-5.96495	39.3057	2013-08-27	B4	ZEST_cerc_48	Sh1	1	0	S. haematobium	S. haematobium	NA
49	cercariae	ZEST	MCF03050E0626	Zanzibar: Unguja	Kinyasini	Ziwani A (Mrogoro)	384846	-5.96415	39.3069	2013-08-27	A1	ZEST_cerc_49	Sh1	1	0	S. haematobium	S. haematobium	NA
50	cercariae	ZEST	MCF03050E0626	Zanzibar: Unguja	Kinyasini	Ziwani A (Mrogoro)	384846	-5.96415	39.3069	2013-08-27	A1	ZEST_cerc_50	Sh1	1	0	S. haematobium	S. haematobium	NA
51	cercariae	ZEST	MCF03050E0627	Zanzibar: Unguja	Kinyasini	Ziwani A (Mrogoro)	384846	-5.96415	39.3069	2013-08-27	A2	ZEST_cerc_51	Sh1	1	1	S. haematobium	S. haematobium	NA
52	cercariae	ZEST	MCF03050E0627	Zanzibar: Unguja	Kinyasini	Ziwani A (Mrogoro)	384846	-5.96415	39.3069	2013-08-27	A2	ZEST_cerc_52	Sh9	2	1	S. haematobium	S. haematobium	NA
55	cercariae	ZEST	MCF03050E0629	Zanzibar: Unguja	Miwani	Kinumoshi	384814	-6.08857	39.2767	2013-08-13	D2	ZEST_cerc_55	NA	NA	0	S. haematobium	NA	NA
56	cercariae	ZEST	MCF03050E0629	Zanzibar: Unguja	Miwani	Kinumoshi	384814	-6.08857	39.2767	2013-08-13	D2	ZEST_cerc_56	Sh1	1	0	S. haematobium	S. haematobium	NA
57	cercariae	ZEST	MCF03050E0630	Zanzibar: Unguja	Miwani	Kinumoshi	384814	-6.08857	39.2767	2013-08-13	A1	ZEST_cerc_57	Sh10	2	0	S. haematobium	S. haematobium	NA
58	cercariae	ZEST	MCF03050E0630	Zanzibar: Unguja	Miwani	Kinumoshi	384814	-6.08857	39.2767	2013-08-13	A1	ZEST_cerc_58	NA	NA	0	S. haematobium	NA	NA
59	cercariae	ZEST	MCF03050E0926	Zanzibar: Pemba	Mkanyageni	Muanzini	382733	-5.39428	39.6708	2013-08-01	6284	ZEST_cerc_59	Sh1	1	1	S. haematobium	S. haematobium	NA
60	cercariae	ZEST	MCF03050E0926	Zanzibar: Pemba	Mkanyageni	Muanzini	382733	-5.39428	39.6708	2013-08-01	6284	ZEST_cerc_60	Sh9	2	1	S. haematobium	S. haematobium	NA
61	cercariae	ZEST	MCF03050E0927	Zanzibar: Pemba	Mkanyageni	Muanzini	382733	-5.39428	39.6708	2013-08-01	6285	ZEST_cerc_61	Sh1	1	0	S. haematobium	S. haematobium	NA
62	cercariae	ZEST	MCF03050E0927	Zanzibar: Pemba	Mkanyageni	Muanzini	382733	-5.39428	39.6708	2013-08-01	6285	ZEST_cerc_62	NA	NA	0	S. haematobium	NA	NA
63	cercariae	ZEST	MCF03050E0928	Zanzibar: Pemba	Mkanyageni	Muanzini	382733	-5.39428	39.6708	2013-08-01	6286	ZEST_cerc_63	Sh3	1	0	S. haematobium	S. haematobium	NA
64	cercariae	ZEST	MCF03050E0928	Zanzibar: Pemba	Mkanyageni	Muanzini	382733	-5.39428	39.6708	2013-08-01	6286	ZEST_cerc_64	Sh3	1	0	S. haematobium	S. haematobium	NA
67	cercariae	ZEST- non ZEST site	MCF51F7510250	Zanzibar: Unguja	Kitope	Trein	551003	-6.02043	39.2465	2014-07-23	C3	ZEST_cerc_67	NA	NA	0	S. haematobium	NA	NA
68	cercariae	ZEST- non ZEST site	MCF51F7510250	Zanzibar: Unguja	Kitope	Trein	551003	-6.02043	39.2465	2014-07-23	C3	ZEST_cerc_68	Sh1	1	0	S. haematobium	S. haematobium	NA
69	cercariae	ZEST- non ZEST site	MCF51F7510251	Zanzibar: Unguja	Kitope	Trein	551003	-6.02043	39.2465	2014-07-24	C6	ZEST_cerc_69	NA	NA	0	NA	NA	NA
70	cercariae	ZEST- non ZEST site	MCF51F7510251	Zanzibar: Unguja	Kitope	Trein	551003	-6.02043	39.2465	2014-07-24	C6	ZEST_cerc_70	NA	NA	0	S. haematobium	S. haematobium	NA
71	cercariae	ZEST- non ZEST site	MCF51F7510252	Zanzibar: Unguja	Kitope	Trein	551003	-6.02043	39.2465	2014-07-24	D2	ZEST_cerc_71	Sh2	1	0	S. haematobium	S. haematobium	NA
72	cercariae	ZEST- non ZEST site	MCF51F7510252	Zanzibar: Unguja	Kitope	Trein	551003	-6.02043	39.2465	2014-07-24	D2	ZEST_cerc_72	Sh2	1	0	S. haematobium	S. haematobium	NA
73	cercariae	ZEST- non ZEST site	MCF51F7510253	Zanzibar: Unguja	Kitope	Mkaratini	370991	-6.01178	39.2489	2014-07-24	A3	ZEST_cerc_73	Sh10	2	0	S. haematobium	S. haematobium	NA
74	cercariae	ZEST- non ZEST site	MCF51F7510253	Zanzibar: Unguja	Kitope	Mkaratini	370991	-6.01178	39.2489	2014-07-24	A3	ZEST_cerc_74	Sh10	2	0	S. haematobium	S. haematobium	NA
75	cercariae	ZEST- non ZEST site	MCF51F7510254	Zanzibar: Unguja	Kitope	Kitope Bridge	498871	-6.012	39.2474	2014-07-23	D3	ZEST_cerc_75	Sh1	1	0	S. haematobium	S. haematobium	NA
76	cercariae	ZEST- non ZEST site	MCF51F7510254	Zanzibar: Unguja	Kitope	Kitope Bridge	498871	-6.012	39.2474	2014-07-23	D3	ZEST_cerc_76	Sh1	1	0	S. haematobium	S. haematobium	NA
77	cercariae	ZEST- non ZEST site	MCF51F7510255	Zanzibar: Unguja	Kitope	Mkaratini	370991	-6.01178	39.2489	2014-07-23	A2	ZEST_cerc_77	Sh2	1	0	S. haematobium	S. haematobium	NA
78	cercariae	ZEST- non ZEST site	MCF51F7510255	Zanzibar: Unguja	Kitope	Mkaratini	370991	-6.01178	39.2489	2014-07-23	A2	ZEST_cerc_78	NA	NA	0	S. haematobium	NA	NA
79	cercariae	ZEST- non ZEST site	MCF51F7510256	Zanzibar: Unguja	Kitope	Kitope bridge	498871	-6.012	39.2474	2014-07-24	C4	ZEST_cerc_79	Sh10	2	1	S. haematobium	S. haematobium	NA
80	cercariae	ZEST- non ZEST site	MCF51F7510256	Zanzibar: Unguja	Kitope	Kitope bridge	498871	-6.012	39.2474	2014-07-24	C4	ZEST_cerc_80	Sh1	1	1	S. haematobium	S. haematobium	NA
81	cercariae	ZEST	MCF51F7510257	Zanzibar: Unguja	Chaani	Darajani (Unguja)	551002	-5.931	39.2999	2014-07-14	B1	ZEST_cerc_81	NA	NA	0	S. haematobium	NA	NA
82	cercariae	ZEST	MCF51F7510257	Zanzibar: Unguja	Chaani	Darajani (Unguja)	551002	-5.931	39.2999	2014-07-14	B1	ZEST_cerc_82	Sh9	2	0	S. haematobium	S. haematobium	NA
83	cercariae	ZEST	MCF51F7510258	Zanzibar: Unguja	Chaani	Darajani (Unguja)	551002	-5.931	39.2999	2014-07-14	A4	ZEST_cerc_83	Sh1	1	0	S. haematobium	S. haematobium	NA
84	cercariae	ZEST	MCF51F7510258	Zanzibar: Unguja	Chaani	Darajani (Unguja)	551002	-5.931	39.2999	2014-07-14	A4	ZEST_cerc_84	Sh1	1	0	S. haematobium	S. haematobium	NA
85	cercariae	ZEST	MCF51F7510259	Zanzibar: Unguja	Kinyasini	Kwa Khamis Seif (Eneo Jipya)	384821	-5.97068	39.3022	2014-07-04	C4	ZEST_cerc_85	Sh1	1	0	S. haematobium	S. haematobium	NA
86	cercariae	ZEST	MCF51F7510259	Zanzibar: Unguja	Kinyasini	Kwa Khamis Seif (Eneo Jipya)	384821	-5.97068	39.3022	2014-07-04	C4	ZEST_cerc_86	Sh1	1	0	S. haematobium	S. haematobium	NA
87	cercariae	ZEST	MCF51F7510260	Zanzibar: Unguja	Kinyasini	Kwa Khamis Seif (Eneo Jipya)	384821	-5.97068	39.3022	2014-07-04	B5	ZEST_cerc_87	NA	NA	0	NA	NA	NA
88	cercariae	ZEST	MCF51F7510260	Zanzibar: Unguja	Kinyasini	Kwa Khamis Seif (Eneo Jipya)	384821	-5.97068	39.3022	2014-07-04	B5	ZEST_cerc_88	Sh1	1	0	S. haematobium	S. haematobium	NA
91	cercariae	ZEST	MCF51F7510262	Zanzibar: Unguja	Kinyasini	Ziwani B (Eneo Jipya)	384847	-5.96495	39.3057	2014-07-11	B6	ZEST_cerc_91	NA	NA	0	S. haematobium	NA	NA
92	cercariae	ZEST	MCF51F7510262	Zanzibar: Unguja	Kinyasini	Ziwani B (Eneo Jipya)	384847	-5.96495	39.3057	2014-07-11	B6	ZEST_cerc_92	Sh1	1	0	S. haematobium	S. haematobium	NA
93	cercariae	ZEST	MCF51F7510263	Zanzibar: Unguja	Kinyasini	Ziwani B (Eneo Jipya)	384847	-5.96495	39.3057	2014-07-11	B4	ZEST_cerc_93	Sh1	1	0	S. haematobium	S. haematobium	NA
94	cercariae	ZEST	MCF51F7510263	Zanzibar: Unguja	Kinyasini	Ziwani B (Eneo Jipya)	384847	-5.96495	39.3057	2014-07-11	B4	ZEST_cerc_94	Sh1	1	0	S. haematobium	S. haematobium	NA
95	cercariae	ZEST	MCF51F7510264	Zanzibar: Unguja	Kinyasini	Ziwani B (Eneo Jipya)	384847	-5.96495	39.3057	2014-07-11	D1	ZEST_cerc_95	Sh1	1	0	S. haematobium	S. haematobium	NA
96	cercariae	ZEST	MCF51F7510264	Zanzibar: Unguja	Kinyasini	Ziwani B (Eneo Jipya)	384847	-5.96495	39.3057	2014-07-11	D1	ZEST_cerc_96	Sh1	1	0	S. haematobium	S. haematobium	NA
97	cercariae	ZEST	MCF51F7510265	Zanzibar: Unguja	Kinyasini	Ziwani B (Eneo Jipya)	384847	-5.96495	39.3057	2014-07-11	A6	ZEST_cerc_97	Sh10	2	0	S. haematobium	S. haematobium	NA
98	cercariae	ZEST	MCF51F7510265	Zanzibar: Unguja	Kinyasini	Ziwani B (Eneo Jipya)	384847	-5.96495	39.3057	2014-07-11	A6	ZEST_cerc_98	Sh10	2	0	S. haematobium	S. haematobium	NA
101	cercariae	ZEST	MCF51F7510267	Zanzibar: Unguja	Kinyasini	Ziwani B (Eneo Jipya)	384847	-5.96495	39.3057	2014-07-11	A3	ZEST_cerc_101	Sh9	2	0	S. haematobium	S. haematobium	NA
102	cercariae	ZEST	MCF51F7510267	Zanzibar: Unguja	Kinyasini	Ziwani B (Eneo Jipya)	384847	-5.96495	39.3057	2014-07-11	A3	ZEST_cerc_102	NA	NA	0	S. haematobium	NA	NA
103	cercariae	ZEST	MCF51F7510268	Zanzibar: Unguja	Kinyasini	Ziwani B (Eneo Jipya)	384847	-5.96495	39.3057	2014-07-11	A4	ZEST_cerc_103	Sh1	1	0	S. haematobium	S. haematobium	NA
104	cercariae	ZEST	MCF51F7510268	Zanzibar: Unguja	Kinyasini	Ziwani B (Eneo Jipya)	384847	-5.96495	39.3057	2014-07-11	A4	ZEST_cerc_104	NA	NA	0	S. haematobium	NA	NA
105	cercariae	ZEST	MCF51F7510269	Zanzibar: Unguja	Kinyasini	Ziwani B (Eneo Jipya)	384847	-5.96495	39.3057	2014-07-11	C2	ZEST_cerc_105	NA	NA	0	NA	NA	NA
106	cercariae	ZEST	MCF51F7510269	Zanzibar: Unguja	Kinyasini	Ziwani B (Eneo Jipya)	384847	-5.96495	39.3057	2014-07-11	C2	ZEST_cerc_106	Sh1	1	0	S. haematobium	S. haematobium	NA
107	cercariae	ZEST	MCF51F7510270	Zanzibar: Unguja	Bandamaji	Mwanamanju B	498917	-5.95642	39.2995	2014-06-28	A1	ZEST_cerc_107	Sh9	2	0	S. haematobium	S. haematobium	NA
108	cercariae	ZEST	MCF51F7510270	Zanzibar: Unguja	Bandamaji	Mwanamanju B	498917	-5.95642	39.2995	2014-06-28	A1	ZEST_cerc_108	NA	NA	0	S. haematobium	NA	NA
109	cercariae	ZEST	MCF51F7510272	Zanzibar: Unguja	Kinyasini	Abdalla Said - Shuweni	384801	-5.98192	39.3064	2014-07-10	C6	ZEST_cerc_109	Sh8	1	0	S. haematobium	S. haematobium	NA
110	cercariae	ZEST	MCF51F7510272	Zanzibar: Unguja	Kinyasini	Abdalla Said - Shuweni	384801	-5.98192	39.3064	2014-07-10	C6	ZEST_cerc_110	NA	NA	0	S. haematobium	NA	NA
111	cercariae	ZEST	MCF51F7510271	Zanzibar: Unguja	Kinyasini	Abdalla Said - Shuweni	384801	-5.98192	39.3064	2014-07-10	D6	ZEST_cerc_111	Sh2	1	0	S. haematobium	S. haematobium	NA
112	cercariae	ZEST	MCF51F7510271	Zanzibar: Unguja	Kinyasini	Abdalla Said - Shuweni	384801	-5.98192	39.3064	2014-07-10	D6	ZEST_cerc_112	Sh2	1	0	S. haematobium	S. haematobium	NA
113	cercariae	ZEST	MCF51F7510273	Zanzibar: Unguja	Kinyasini	Abdalla Said - Shuweni	384801	-5.98192	39.3064	2014-07-10	D2	ZEST_cerc_113	Sh11	2	0	S. haematobium	S. haematobium	NA
114	cercariae	ZEST	MCF51F7510273	Zanzibar: Unguja	Kinyasini	Abdalla Said - Shuweni	384801	-5.98192	39.3064	2014-07-10	D2	ZEST_cerc_114	NA	NA	0	S. haematobium	NA	NA
115	cercariae	ZEST	MCF7634690326	Zanzibar: Pemba	Shumba Viamboni	Darajani (Pemba)	382636	-5.0032	39.7565	2014-08-10	6314	ZEST_cerc_115	Sh12	2	0	S. haematobium	S. haematobium	NA
116	cercariae	ZEST	MCF7634690326	Zanzibar: Pemba	Shumba Viamboni	Darajani (Pemba)	382636	-5.0032	39.7565	2014-08-10	6314	ZEST_cerc_116	Sh12	2	0	S. haematobium	S. haematobium	NA
119	cercariae	ZEST extra	MCF7634690328	Zanzibar: Pemba	Micheweni	Kikangue stream	607366	-5.01980	39.74670	2014-12-19	6316	ZEST_cerc_119	Sh13	2	0	S. haematobium	S. haematobium	NA
120	cercariae	ZEST extra	MCF7634690328	Zanzibar: Pemba	Micheweni	Kikangue stream	607366	-5.01980	39.74670	2014-12-19	6316	ZEST_cerc_120	Sh13	2	0	S. haematobium	S. haematobium	NA
129	cercariae	pre ZEST	MCFB63CC20278	Zanzibar: Pemba	Shumba Viamboni	Darajani (Pemba)	382636	-5.0032	39.7565	2011-07-11	SAR/SV/1	ZEST_cerc_129	Sh12	2	0	S. haematobium	S. haematobium	NA
130	cercariae	pre ZEST	MCFB63CC20278	Zanzibar: Pemba	Shumba Viamboni	Darajani (Pemba)	382636	-5.0032	39.7565	2011-07-11	SAR/SV/1	ZEST_cerc_130	Sh12	2	0	S. haematobium	S. haematobium	NA
131	cercariae	pre ZEST	MCFB63CC20279	Zanzibar: Pemba	Vitongoji	Ziwa Kichanje	382754	-5.21743	39.8312	2011-07-22	2k/v/2	ZEST_cerc_131	NA	NA	0	S. haematobium	NA	NA
132	cercariae	pre ZEST	MCFB63CC20279	Zanzibar: Pemba	Vitongoji	Ziwa Kichanje	382754	-5.21743	39.8312	2011-07-22	2k/v/2	ZEST_cerc_132	Sh10	2	0	S. haematobium	S. haematobium	NA
133	cercariae	pre ZEST	MCFB63CC20280	Zanzibar: Pemba	Vitongoji	Ziwa Kichanje	382754	-5.21743	39.8312	2011-07-22	2k/v/1	ZEST_cerc_133	Sh15	2	0	S. haematobium	S. haematobium	NA
134	cercariae	pre ZEST	MCFB63CC20280	Zanzibar: Pemba	Vitongoji	Ziwa Kichanje	382754	-5.21743	39.8312	2011-07-22	2k/v/1	ZEST_cerc_134	NA	NA	0	NA	NA	NA
135	cercariae	pre ZEST	MCFB63CC20281	Zanzibar: Pemba	Shumba Viamboni	Darajani (Pemba)	382636	-5.0032	39.7565	2011-07-11	DAR/SV/2	ZEST_cerc_135	Sh12	2	0	S. haematobium	S. haematobium	NA
136	cercariae	pre ZEST	MCFB63CC20281	Zanzibar: Pemba	Shumba Viamboni	Darajani (Pemba)	382636	-5.0032	39.7565	2011-07-11	DAR/SV/2	ZEST_cerc_136	NA	NA	0	S. haematobium	NA	NA
137	cercariae	ZEST	MCFB63CC20283	Zanzibar: Pemba	Vitongoji	Muwau	382734	-5.24713	39.831	2011-12-15	MU1	ZEST_cerc_137	Sh9	2	0	S. haematobium	S. haematobium	NA
138	cercariae	ZEST	MCFB63CC20283	Zanzibar: Pemba	Vitongoji	Muwau	382734	-5.24713	39.831	2011-12-15	MU1	ZEST_cerc_138	Sh9	2	0	S. haematobium	S. haematobium	NA
139	cercariae	ZEST	MCFB63CC20284	Zanzibar: Pemba	Vitongoji	Muwau	382734	-5.24713	39.831	2011-12-15	MU2	ZEST_cerc_139	Sh16	2	0	S. haematobium	S. haematobium	NA
140	cercariae	ZEST	MCFB63CC20284	Zanzibar: Pemba	Vitongoji	Muwau	382734	-5.24713	39.831	2011-12-15	MU2	ZEST_cerc_140	NA	NA	0	S. haematobium	NA	NA
141	cercariae	ZEST	MCFB63CC20285	Zanzibar: Pemba	Piki	Darajani Kijito Songoro	382653	-5.1167	39.7665	2012-01-04	6329	ZEST_cerc_141	Sh4	1	0	S. haematobium	S. haematobium	NA
142	cercariae	ZEST	MCFB63CC20285	Zanzibar: Pemba	Piki	Darajani Kijito Songoro	382653	-5.1167	39.7665	2012-01-04	6329	ZEST_cerc_142	Sh4	1	0	S. haematobium	S. haematobium	NA
145	cercariae	ZEST- non ZEST site	MCFF9A0BB0110	Zanzibar: Unguja	Mchangani	Tingatinga	402696	-5.95635	39.3078	2012-10-22	6331	ZEST_cerc_145	Sh1	1	0	S. haematobium	S. haematobium	NA
146	cercariae	ZEST- non ZEST site	MCFF9A0BB0110	Zanzibar: Unguja	Mchangani	Tingatinga	402696	-5.95635	39.3078	2012-10-22	6331	ZEST_cerc_146	NA	NA	0	S. haematobium	NA	NA
147	cercariae	ZEST	MCFF9A0BB0111	Zanzibar: Unguja	Miwani	Kinumoshi	384814	-6.08857	39.2767	2013-02-06	6332	ZEST_cerc_147	Sh10	2	0	S. haematobium	S. haematobium	B_globosus_3a
148	cercariae	ZEST	MCFF9A0BB0111	Zanzibar: Unguja	Miwani	Kinumoshi	384814	-6.08857	39.2767	2013-02-06	6332	ZEST_cerc_148	Sh10	2	0	S. haematobium	S. haematobium	B_globosus_3a
149	cercariae	ZEST	MCFF9A0BB0112	Zanzibar: Pemba	Shumba Viamboni	Badala	382625	-5.00132	39.7647	2012-08-03	6333	ZEST_cerc_149	Sh10	2	0	S. haematobium	S. haematobium	NA
150	cercariae	ZEST	MCFF9A0BB0112	Zanzibar: Pemba	Shumba Viamboni	Badala	382625	-5.00132	39.7647	2012-08-03	6333	ZEST_cerc_150	Sh10	2	0	S. haematobium	S. haematobium	NA
153	cercariae	ZEST	MCFF9A0BB0114	Zanzibar: Pemba	Mkanyageni	Muanzini	382733	-5.39428	39.6708	2012-08-15	6335	ZEST_cerc_153	Sh9	2	0	S. haematobium	S. haematobium	NA
154	cercariae	ZEST	MCFF9A0BB0114	Zanzibar: Pemba	Mkanyageni	Muanzini	382733	-5.39428	39.6708	2012-08-15	6335	ZEST_cerc_154	Sh9	2	0	S. haematobium	S. haematobium	NA
155	cercariae	ZEST	MCF8EC4B40184	Zanzibar: Unguja	Kinyasini	Ziwani B (Eneo Jipya)	384847	-5.96495	39.3057	2016-01-05	B6	ZEST_cerc_155	Sh1	1	0	S. haematobium	S. haematobium	NA
156	cercariae	ZEST	MCF8EC4B40184	Zanzibar: Unguja	Kinyasini	Ziwani B (Eneo Jipya)	384847	-5.96495	39.3057	2016-01-05	B6	ZEST_cerc_156	Sh1	1	0	S. haematobium	S. haematobium	NA
159	cercariae	ZEST	MCF2E37330083	Zanzibar: Unguja	Kinyasini	Ziwani A (Mrogoro)	384846	-5.96415	39.3069	2016-10-10	B4	ZEST_cerc_159	Sh1	1	0	S. haematobium	S. haematobium	B_globosus_3b ? Unable to match snail UNG-Kinya-Ziwani-A+ve
160	cercariae	ZEST	MCF2E37330083	Zanzibar: Unguja	Kinyasini	Ziwani A (Mrogoro)	384846	-5.96415	39.3069	2016-10-10	B4	ZEST_cerc_160	NA	NA	0	NA	NA	B_globosus_3b ? Unable to match snail UNG-Kinya-Ziwani-A+ve
161	cercariae	ZEST	MCF2E37330084	Zanzibar: Unguja	Kinyasini	Ziwani A (Mrogoro)	384846	-5.96415	39.3069	2016-10-10	A2	ZEST_cerc_161	Sh5	1	0	S. haematobium	S. haematobium	B_globosus_3b ? Unable to match snail UNG-Kinya-Ziwani-A+ve
162	cercariae	ZEST	MCF2E37330084	Zanzibar: Unguja	Kinyasini	Ziwani A (Mrogoro)	384846	-5.96415	39.3069	2016-10-10	A2	ZEST_cerc_162	Sh5	1	0	S. haematobium	S. haematobium	B_globosus_3b ? Unable to match snail UNG-Kinya-Ziwani-A+ve
163	cercariae	ZEST	MCF2E37330085	Zanzibar: Unguja	Kinyasini	Ziwani A (Mrogoro)	384846	-5.96415	39.3069	2016-10-10	A1	ZEST_cerc_163	NA	NA	0	S. haematobium	NA	B_globosus_3b ? Unable to match snail UNG-Kinya-Ziwani-A+ve
164	cercariae	ZEST	MCF2E37330085	Zanzibar: Unguja	Kinyasini	Ziwani A (Mrogoro)	384846	-5.96415	39.3069	2016-10-10	A1	ZEST_cerc_164	Sh17	2	0	S. haematobium	S. haematobium	B_globosus_3b ? Unable to match snail UNG-Kinya-Ziwani-A+ve
167	cercariae	ZEST- non ZEST site	MCF28EEAF0775	Zanzibar: Unguja	Mchangani	Tingatinga	402696	-5.95635	39.3078	2011-10-06	B1	ZEST_cerc_167	Sh9	2	0	S. haematobium	S. haematobium	NA
168	cercariae	ZEST- non ZEST site	MCF28EEAF0775	Zanzibar: Unguja	Mchangani	Tingatinga	402696	-5.95635	39.3078	2011-10-06	B1	ZEST_cerc_168	Sh9	2	0	S. haematobium	S. haematobium	NA
169	cercariae	ZEST	MCF28EEAF0775	Zanzibar: Unguja	Chaani	Mtopweza	NA	-5.95417	39.3064	2011-10-06	A5	ZEST_cerc_169	NA	NA	0	NA	NA	NA
170	cercariae	ZEST	MCF28EEAF0775	Zanzibar: Unguja	Chaani	Mtopweza	NA	-5.95417	39.3064	2011-10-06	A5	ZEST_cerc_170	Sh9	2	0	NA	S. haematobium	NA
177	cercariae	ZEST	MCFA3F02B0970	Zanzibar: Unguja	Chaani	Mtopweza	NA	-5.95417	39.3064	2018-07-27	x10002	ZEST_cerc_177	Sh11	2	0	S. haematobium	S. haematobium	NA
178	cercariae	ZEST	MCFA3F02B0970	Zanzibar: Unguja	Chaani	Mtopweza	NA	-5.95417	39.3064	2018-07-27	x10002	ZEST_cerc_178	Sh11	2	0	S. haematobium	S. haematobium	NA
181	cercariae	ZEST	MCF51F7510265	Zanzibar: Unguja	Kinyasini	Ziwani B (Eneo Jipya)	384847	-5.96495	39.3057	2014-07-11	D3	ZEST_cerc_181	Sh1	1	0	S. haematobium	S. haematobium	NA
182	cercariae	ZEST	MCF51F7510265	Zanzibar: Unguja	Kinyasini	Ziwani B (Eneo Jipya)	384847	-5.96495	39.3057	2014-07-11	D3	ZEST_cerc_182	NA	NA	0	S. haematobium	NA	NA
183	cercariae	ZEST	MCF51F7510267	Zanzibar: Unguja	Kinyasini	Ziwani B (Eneo Jipya)	384847	-5.96495	39.3057	2014-07-11	C4	ZEST_cerc_183	Sh1	1	0	S. haematobium	S. haematobium	NA
184	cercariae	ZEST	MCF51F7510267	Zanzibar: Unguja	Kinyasini	Ziwani B (Eneo Jipya)	384847	-5.96495	39.3057	2014-07-11	C4	ZEST_cerc_184	NA	NA	0	NA	NA	NA
185	cercariae	Xeno-SP		Zanzibar: Pemba	Kinyasini	Kinya2	NA	-5.02033	39.7385		SP_Kin2.3.1	SP_Kin2.3.1_2	Sh17	2	1	S. haematobium	S. haematobium	B. globosus 1
186	cercariae	Xeno-SP		Zanzibar: Pemba	Kinyasini	Kinya2	NA	-5.02033	39.7385		SP_Kin2.3.1	SP_Kin2.3.1_4	Sh9	2	1	S. haematobium	S. haematobium	B. globosus 1
187	cercariae	Xeno-SP		Zanzibar: Pemba	Kinyasini	Kinya6	NA	-5.0356	39.7385		SP_Kin4.5.3	SP_Kin4.5.3_1	Sb_hap1	Sb_hap1	0	S. bovis	S. bovis	B_globosus_2a
188	cercariae	Xeno-SP		Zanzibar: Pemba	Kinyasini	Kinya6	NA	-5.0356	39.7385		SP_Kin4.5.3	SP_Kin4.5.3_2	Sb_hap1	Sb_hap1	0	S. bovis	S. bovis	B_globosus_2a
189	cercariae	Xeno-SP		Zanzibar: Pemba	Kinyasini	Kinya6	NA	-5.0356	39.7385		SP_Kin4.5.3	SP_Kin4.5.3_3	Sb_hap1	Sb_hap1	0	S. bovis	S. bovis	B_globosus_2a
190	cercariae	Xeno-SP		Zanzibar: Pemba	Kinyasini	Kinya6	NA	-5.0356	39.7385		SP_Kin4.5.3	SP_Kin4.5.3_3a_1	Sb_hap1	Sb_hap1	0	S. bovis	S. bovis	B_globosus_2a
191	cercariae	Xeno-SP		Zanzibar: Pemba	Kinyasini	Kinya6	NA	-5.0356	39.7385		SP_Kin4.5.10	SP_Kin4.5.10_4	Sb_hap2	Sb_hap2	1	S. bovis	S. bovis	B_globosus_2a
192	cercariae	Xeno-SP		Zanzibar: Pemba	Kinyasini	Kinya6	NA	-5.0356	39.7385		SP_Kin4.5.10	SP_Kin4.5.10_5	Sb_hap1	Sb_hap1	1	S. bovis	S. bovis	B_globosus_2a
193	cercariae	Xeno-SP		Zanzibar: Pemba	Kinyasini	Kinya6	NA	-5.0356	39.7385		SP_Kin4.5.10	SP_Kin4.5.10_6	Sb_hap2	Sb_hap2	1	S. bovis	S. bovis	B_globosus_2a
194	cercariae	Xeno-SP		Zanzibar: Pemba	Kinyasini	Kinya6	NA	-5.0356	39.7385		SP_Kin4.5.10	SP_Kin4.5.10_7	Sb_hap2	Sb_hap2	1	S. bovis	S. bovis	B_globosus_2a
195	cercariae	Xeno-SP		Zanzibar: Pemba	Kinyasini	Kinya6	NA	-5.0356	39.7385		SP_Kin4.6.7	SP_Kin4.6.7_10	Sb_hap2	Sb_hap2	0	S. bovis	S. bovis	B_globosus_2a
196	cercariae	Xeno-SP		Zanzibar: Pemba	Kinyasini	Kinya6	NA	-5.0356	39.7385		SP_Kin4.6.7	SP_Kin4.6.7_11	Sb_hap2	Sb_hap2	0	S. bovis	S. bovis	B_globosus_2a
197	cercariae	Xeno-SP		Zanzibar: Pemba	Kinyasini	Kinya6	NA	-5.0356	39.7385		SP_Kin4.8.3	SP_Kin4.8.3_12	Sb_hap1	Sb_hap1	0	S. bovis	S. bovis	B_globosus_2a
198	cercariae	Xeno-SP		Zanzibar: Pemba	Kinyasini	Kinya6	NA	-5.0356	39.7385		SP_Kin4.8.3	SP_Kin4.8.3_13	Sb_hap1	Sb_hap1	0	S. bovis	S. bovis	B_globosus_2a
199	cercariae	Xeno-SP		Zanzibar: Pemba	Kinyasini	Kinya6	NA	-5.0356	39.7385		SP_Kin4.8.3	SP_Kin4.8.3_14	Sb_hap1	Sb_hap1	0	S. bovis	S. bovis	B_globosus_2a
200	cercariae	Xeno-SP		Zanzibar: Pemba	Kinyasini	Kinya6	NA	-5.0356	39.7385		SP_Kin4.9.11	SP_Kin4.9.11_15	Sb_hap2	Sb_hap2	0	S. bovis	S. bovis	B_globosus_2a
201	cercariae	Xeno-SP		Zanzibar: Pemba	Kinyasini	Kinya6	NA	-5.0356	39.7385		SP_Kin4.9.11	SP_Kin4.9.11_16	Sb_hap2	Sb_hap2	0	S. bovis	S. bovis	B_globosus_2a
202	cercariae	Xeno-SP		Zanzibar: Pemba	Chambani	Cham10	NA	-5.35805	39.7918		SP_Cham10.1a	SP_Cham10.1a_2	Sh13	2	0	S. haematobium	S. haematobium	B. globosus 1
203	cercariae	Xeno-SP		Zanzibar: Pemba	Chambani	Cham10	NA	-5.35805	39.7918		SP_Cham10.1a	SP_Cham10.1a_3	Sh13	2	0	S. haematobium	S. haematobium	B. globosus 1
204	cercariae	Xeno-S2		Zanzibar: Pemba	Kinyasini	Kinya9	NA	-5.03077	39.7333		S2_Kin9.1	S2_Kin9.1_1	Sh9	2	0	S. haematobium	S. haematobium	B. globosus 1
205	cercariae	Xeno-S2		Zanzibar: Pemba	Kinyasini	Kinya9	NA	-5.03077	39.7333		S2_Kin9.1	S2_Kin9.1_2	Sh9	2	0	S. haematobium	S. haematobium	B. globosus 1
206	cercariae	Xeno-S2		Zanzibar: Pemba	Kinyasini	Kinya9	NA	-5.03077	39.7333		S2_Kin9.1	S2_Kin9.1_3	Sh9	2	0	S. haematobium	S. haematobium	B. globosus 1
207	cercariae	Xeno-S2		Zanzibar: Pemba	Kinyasini	Kinya9	NA	-5.03077	39.7333		S2_Kin9.1	S2_Kin9.1_4	Sh9	2	0	S. haematobium	S. haematobium	B. globosus 1
208	cercariae	Xeno-S2		Zanzibar: Pemba	Kinyasini	Kinya9	NA	-5.03077	39.7333		S2_Kin9.1	S2_Kin9.1_5	Sh9	2	0	S. haematobium	S. haematobium	B. globosus 1
209	cercariae	Xeno-S2		Zanzibar: Pemba	Kinyasini	Kinya9	NA	-5.03077	39.7333		S2_Kin9.2	S2_Kin9.2_1	Sh17	2	0	S. haematobium	S. haematobium	B. globosus 1
210	cercariae	Xeno-S2		Zanzibar: Pemba	Kinyasini	Kinya9	NA	-5.03077	39.7333		S2_Kin9.2	S2_Kin9.2_2	Sh17	2	0	S. haematobium	S. haematobium	B. globosus 1
211	cercariae	Xeno-S2		Zanzibar: Pemba	Kinyasini	Kinya9	NA	-5.03077	39.7333		S2_Kin9.2	S2_Kin9.2_3	Sh17	2	0	S. haematobium	S. haematobium	B. globosus 1
212	cercariae	Xeno-S2		Zanzibar: Pemba	Kinyasini	Kinya9	NA	-5.03077	39.7333		S2_Kin9.2	S2_Kin9.2_4	Sh17	2	0	S. haematobium	S. haematobium	B. globosus 1
213	cercariae	Xeno-S2		Zanzibar: Pemba	Kinyasini	Kinya9	NA	-5.03077	39.7333		S2_Kin9.2	S2_Kin9.2_5	Sh17	2	0	S. haematobium	S. haematobium	B. globosus 1
214	cercariae	Xeno-S2		Zanzibar: Pemba	Kinyasini	Kinya9	NA	-5.03077	39.7333		S2_Kin9.3	S2_Kin9.3_1	Sh9	2	0	S. haematobium	S. haematobium	B. globosus 1
215	cercariae	Xeno-S2		Zanzibar: Pemba	Kinyasini	Kinya9	NA	-5.03077	39.7333		S2_Kin9.3	S2_Kin9.3_2	Sh9	2	0	S. haematobium	S. haematobium	B. globosus 1
216	cercariae	Xeno-S2		Zanzibar: Pemba	Kinyasini	Kinya9	NA	-5.03077	39.7333		S2_Kin9.3	S2_Kin9.3_3	Sh9	2	0	S. haematobium	S. haematobium	B. globosus 1
217	cercariae	Xeno-S2		Zanzibar: Pemba	Kinyasini	Kinya9	NA	-5.03077	39.7333		S2_Kin9.3	S2_Kin9.3_4	Sh9	2	0	S. haematobium	S. haematobium	B. globosus 1
218	cercariae	Xeno-S2		Zanzibar: Pemba	Kinyasini	Kinya9	NA	-5.03077	39.7333		S2_Kin9.3	S2_Kin9.3_5	Sh9	2	0	S. haematobium	S. haematobium	B. globosus 1
219	cercariae	Xeno-S2		Zanzibar: Pemba	Kinyasini	Kinya9	NA	-5.03077	39.7333		S2_Kin9.4	S2_Kin9.4_2	Sh17	2	0	S. haematobium	S. haematobium	B. globosus 1
220	cercariae	Xeno-S2		Zanzibar: Pemba	Kinyasini	Kinya9	NA	-5.03077	39.7333		S2_Kin9.4	S2_Kin9.4_3	Sh17	2	0	S. haematobium	S. haematobium	B. globosus 1
221	cercariae	Xeno-S2		Zanzibar: Pemba	Kinyasini	Kinya9	NA	-5.03077	39.7333		S2_Kin9.4	S2_Kin9.4_4	Sh17	2	0	S. haematobium	S. haematobium	B. globosus 1
222	cercariae	Xeno-S2		Zanzibar: Pemba	Kinyasini	Kinya9	NA	-5.03077	39.7333		S2_Kin9.4	S2_Kin9.4_5	Sh17	2	0	S. haematobium	S. haematobium	B. globosus 1
223	cercariae	Xeno-S2		Zanzibar: Pemba	Kinyasini	Kinya9	NA	-5.03077	39.7333		S2_Kin9.5	S2_Kin9.5_1	Sh9	2	0	S. haematobium	S. haematobium	B. globosus 1
224	cercariae	Xeno-S2		Zanzibar: Pemba	Kinyasini	Kinya9	NA	-5.03077	39.7333		S2_Kin9.5	S2_Kin9.5_3	Sh9	2	0	S. haematobium	S. haematobium	B. globosus 1
225	cercariae	Xeno-S2		Zanzibar: Pemba	Kinyasini	Kinya9	NA	-5.03077	39.7333		S2_Kin9.5	S2_Kin9.5_4	Sh9	2	0	S. haematobium	S. haematobium	B. globosus 1
226	cercariae	Xeno-S2		Zanzibar: Pemba	Kinyasini	Kinya9	NA	-5.03077	39.7333		S2_Kin9.5	S2_Kin9.5_5	Sh9	2	0	S. haematobium	S. haematobium	B. globosus 1
227	cercariae	Xeno-S2		Zanzibar: Pemba	Kinyasini	Kinya6	NA	-5.0356	39.7385		S2_Kin6.1	S2_Kin6.1_2	Sh18	2	0	S. haematobium	S. haematobium	B. globosus 1
228	cercariae	Xeno-S2		Zanzibar: Pemba	Kinyasini	Kinya6	NA	-5.0356	39.7385		S2_Kin6.1	S2_Kin6.1_3	Sh18	2	0	S. haematobium	S. haematobium	B. globosus 1
229	cercariae	Xeno-S2		Zanzibar: Pemba	Kinyasini	Kinya6	NA	-5.0356	39.7385		S2_Kin6.1	S2_Kin6.1_5	Sh18	2	0	S. haematobium	S. haematobium	B. globosus 1
230	cercariae	Xeno-S2		Zanzibar: Pemba	Kinyasini	Kinya11	NA	-5.03717	39.7321		S2_Kin11.1	S2_Kin11.1_1	Sh17	2	0	S. haematobium	S. haematobium	B. globosus 1
231	cercariae	Xeno-S2		Zanzibar: Pemba	Kinyasini	Kinya11	NA	-5.03717	39.7321		S2_Kin11.1	S2_Kin11.1_2	Sh17	2	0	S. haematobium	S. haematobium	B. globosus 1
232	cercariae	Xeno-S2		Zanzibar: Pemba	Kinyasini	Kinya11	NA	-5.03717	39.7321		S2_Kin11.1	S2_Kin11.1_3	Sh17	2	0	S. haematobium	S. haematobium	B. globosus 1
233	cercariae	Xeno-S2		Zanzibar: Pemba	Kinyasini	Kinya11	NA	-5.03717	39.7321		S2_Kin11.1	S2_Kin11.1_4	Sh17	2	0	S. haematobium	S. haematobium	B. globosus 1
234	cercariae	Xeno-S2		Zanzibar: Pemba	Kinyasini	Kinya11	NA	-5.03717	39.7321		S2_Kin11.1	S2_Kin11.1_5	Sh17	2	0	S. haematobium	S. haematobium	B. globosus 1
235	cercariae	Xeno-S2		Zanzibar: Pemba	Kizimbani	Kiz5	NA	-5.04782	39.7383		S2_Kiz5.1	S2_Kiz5.1_1	Sh10	2	0	S. haematobium	S. haematobium	B. globosus 1
236	cercariae	Xeno-S2		Zanzibar: Pemba	Kizimbani	Kiz5	NA	-5.04782	39.7383		S2_Kiz5.1	S2_Kiz5.1_2	Sh10	2	0	S. haematobium	S. haematobium	B. globosus 1
237	cercariae	Xeno-S2		Zanzibar: Pemba	Kizimbani	Kiz5	NA	-5.04782	39.7383		S2_Kiz5.1	S2_Kiz5.1_3	Sh10	2	0	S. haematobium	S. haematobium	B. globosus 1
238	cercariae	Xeno-S2		Zanzibar: Pemba	Kizimbani	Kiz5	NA	-5.04782	39.7383		S2_Kiz5.1	S2_Kiz5.1_4	Sh10	2	0	S. haematobium	S. haematobium	B. globosus 1
239	cercariae	Xeno-S2		Zanzibar: Pemba	Kizimbani	Kiz5	NA	-5.04782	39.7383		S2_Kiz5.1	S2_Kiz5.1_5	Sh10	2	0	S. haematobium	S. haematobium	B. globosus 1
240	cercariae	Xeno-S2		Zanzibar: Pemba	Kizimbani	Kiz4	NA	-5.04872	39.7402		S2_Kiz4.1	S2_Kiz4.1_3	Sh9	2	0	S. haematobium	S. haematobium	B_globosus_2a
241	cercariae	Xeno-S2		Zanzibar: Pemba	Kizimbani	Kiz4	NA	-5.04872	39.7402		S2_Kiz4.1	S2_Kiz4.1_4	Sh9	2	0	S. haematobium	S. haematobium	B_globosus_2a
242	cercariae	Xeno-S2		Zanzibar: Pemba	Kizimbani	Kiz4	NA	-5.04872	39.7402		S2_Kiz4.1	S2_Kiz4.1_5	Sh9	2	0	S. haematobium	S. haematobium	B_globosus_2a
243	cercariae	Xeno-S4		Zanzibar: Pemba	Kinyasini	Kinya6	NA	-5.0356	39.7385		S4_Kinya6.1	S4_Kinya6.1_2	Sb_hap1	Sb_hap1	0	S. bovis	S. bovis	B_globosus_2a
244	cercariae	Xeno-S4		Zanzibar: Pemba	Kinyasini	Kinya6	NA	-5.0356	39.7385		S4_Kinya6.1	S4_Kinya6.1_3	Sb_hap1	Sb_hap1	0	S. bovis	S. bovis	B_globosus_2a
245	cercariae	Xeno-S4		Zanzibar: Pemba	Kinyasini	Kinya6	NA	-5.0356	39.7385		S4_Kinya6.1	S4_Kinya6.1_4	Sb_hap1	Sb_hap1	0	S. bovis	S. bovis	B_globosus_2a
246	cercariae	Xeno-S4		Zanzibar: Pemba	Kinyasini	Kinya6	NA	-5.0356	39.7385		S4_Kinya6.2	S4_Kinya6.2_1	Sb_hap2	Sb_hap2	0	S. bovis	S. bovis	B_globosus_2a
247	cercariae	Xeno-S4		Zanzibar: Pemba	Kinyasini	Kinya6	NA	-5.0356	39.7385		S4_Kinya6.2	S4_Kinya6.2_2	Sb_hap2	Sb_hap2	0	S. bovis	S. bovis	B_globosus_2a
248	cercariae	Xeno-S4		Zanzibar: Pemba	Kinyasini	Kinya6	NA	-5.0356	39.7385		S4_Kinya6.2	S4_Kinya6.2_4	Sb_hap2	Sb_hap2	0	S. bovis	S. bovis	B_globosus_2a
249	cercariae	Xeno-S4		Zanzibar: Pemba	Kinyasini	Kinya6	NA	-5.0356	39.7385		S4_Kinya6.3	S4_Kinya6.3_2	Sh1	1	0	S. haematobium	S. haematobium	B_globosus_2a
250	cercariae	Xeno-S4		Zanzibar: Pemba	Kinyasini	Kinya6	NA	-5.0356	39.7385		S4_Kinya6.3	S4_Kinya6.3_3	Sh1	1	0	S. haematobium	S. haematobium	B_globosus_2a
251	cercariae	Xeno-S4		Zanzibar: Pemba	Kinyasini	Kinya6	NA	-5.0356	39.7385		S4_Kinya6.3	S4_Kinya6.3_4	Sh1	1	0	S. haematobium	S. haematobium	B_globosus_2a
252	cercariae	TP_Feb-2019		Zanzibar: Pemba	Kangagani	Kanga1	NA	-5.17184	39.8203		Kangagani-Aqua-4.1	Kangagani-Aqua-4.1.1	Sh3	1	0	S. haematobium	S. haematobium	B_nasutus_3 (PEMBA)
253	cercariae	TP_Feb-2019		Zanzibar: Pemba	Kangagani	Kanga1	NA	-5.17184	39.8203		Kangagani-Aqua-4.1	Kangagani-Aqua-4.1.2	Sh3	1	0	S. haematobium	S. haematobium	B_nasutus_3 (PEMBA)
254	cercariae	TP_Feb-2019		Zanzibar: Pemba	Kangagani	Kanga1	NA	-5.17184	39.8203		Kangagani-Aqua-4.1	Kangagani-Aqua-4.1.3	Sh3	1	0	S. haematobium	S. haematobium	B_nasutus_3 (PEMBA)
