# Supplementary material for: Transmission and diversity of Schistosoma haematobium and S. bovis and their freshwater intermediate snail hosts Bulinus globosus and B. nasutus in the Zanzibar Archipelago, United Republic of Tanzania
Source: PLoS Negl Trop Dis. 2022 Jul 5;16(7):e0010585. doi: 10.1371/journal.pntd.0010585 (PMC9286283; doi:10.1371/journal.pntd.0010585)
Supplement: S4 Table — a Schistosoma haplotype group indicates whether cercariae were identified as mainland Africa (1) or Indian Ocean Island (2) cox1 haplotypes (as described in Webster et al. [27]). b Island; U = Unguja, P = Pemba. (XLSX) [file pntd.0010585.s004.xlsx]

## Sheet: Sheet1
Schistosoma spp.	Groupa	Haplotype	Number of cercariae per haplotype	Number of snails shedding each cercarial haplotype	Islandb	GenBank
Schistosoma haematobium	1	Sh1	42	30	U & P	MT380523
		Sh2	5	3	U	MT380529
		Sh3	6	3	U & P	MT380524
		Sh4	2	1	P	MT380525
		Sh5	2	1	U	MT380526
		Sh6	2	1	U	MT380530
		Sh7	1	1	U	MT380527
		Sh8	1	1	U	MT380528
	2	Sh9	33	16	U & P	MT380535
		Sh10	21	12	U & P	MT380531
		Sh11	7	4	U	MT380533
		Sh12	5	3	P	MT380539
		Sh13	4	2	P	MT380536
		Sh14	2	1	U	MT380538
		Sh15	1	1	P	MT380540
		Sh16	1	1	P	MT380532
		Sh17	16	5	U & P	MT380537
		Sh18	3	1	P	MT380534
Schistosoma bovis	NA	Sb1	11	4	P	MT380520
		Sb2	11	4	P	MT380521
