# Supplementary material for: Transmission and diversity of Schistosoma haematobium and S. bovis and their freshwater intermediate snail hosts Bulinus globosus and B. nasutus in the Zanzibar Archipelago, United Republic of Tanzania
Source: PLoS Negl Trop Dis. 2022 Jul 5;16(7):e0010585. doi: 10.1371/journal.pntd.0010585 (PMC9286283; doi:10.1371/journal.pntd.0010585)
Supplement: S5 Table — a Schistosoma haplotype group indicates whether cercariae were identified as mainland Africa (1) or Indian Ocean Island (2) cox1 haplotypes (as described in Webster et al. [27]). b Coinfection indicates the Schistosoma cox1 haplotype group (as described in [27]) infection profile of each Bulinus spp. Sh1 = Schistosoma haematobium mainland African haplotype group 1, Sh2 = S. haematobium Indian Ocean haplotype group 2, Sb1 = S. bovis haplotype 1, Sb2 = S. bovis haplotype 2. (XLSX) [file pntd.0010585.s005.xlsx]

## Sheet: Sheet1
	Shehia	Snail ID	Cercariae ID	Cercariae species	Schistosoma cox1 haplotype (groupa)	Coinfectionb
Unguja	Mchangani	Tingatinga S11	ZEST 21	S. haematobium	Sh1 (1)	Sh1 & Sh2
			ZEST 22	S. haematobium	Sh10 (2)
		Tingatinga S61	ZEST 25	S. haematobium	Sh9 (2)	Sh1 & Sh2
			ZEST 26	S. haematobium	Sh1 (1)
	Kinyasini	A2	ZEST 51	S. haematobium	Sh1 (1)	Sh1 & Sh2
			ZEST 52	S. haematobium	Sh9 (2)
	Kitope	C4	ZEST 79	S. haematobium	Sh10 (2)	Sh1 & Sh2
			ZEST 80	S. haematobium	Sh1 (1)
Pemba	Mkanyageni	6284	ZEST 59	S. haematobium	Sh1 (1)	Sh1 & Sh2
			ZEST 60	S. haematobium	Sh9 (2)
	Kinyasini	Kinya-2.3.1	SP_Kin2.3.1_2	S. haematobium	Sh17 (2)	Sh2 & Sh2
			SP_Kin2.3.1_4	S. haematobium	Sh9 (2)
	Kinyasini	Kinya-4.5.10	SP_Kin4.5.10_4	S. bovis	Sb2 (Sb2)	Sb1 & Sb2
			SP_Kin4.5.10_5	S. bovis	Sb1 (Sb1)
			SP_Kin4.5.10_6	S. bovis	Sb2 (Sb2)
			SP_Kin4.5.10_7	S. bovis	Sb2 (Sb2)
