# Supplementary material for: Transmission and diversity of Schistosoma haematobium and S. bovis and their freshwater intermediate snail hosts Bulinus globosus and B. nasutus in the Zanzibar Archipelago, United Republic of Tanzania
Source: PLoS Negl Trop Dis. 2022 Jul 5;16(7):e0010585. doi: 10.1371/journal.pntd.0010585 (PMC9286283; doi:10.1371/journal.pntd.0010585)
Supplement: S6 Table — a Schistosoma haplotype group indicates whether cercariae were identified as mainland Africa (1) or Indian Ocean Island (2) haplotypes (as described in Webster et al. [27]). (XLSX) [file pntd.0010585.s006.xlsx]

## Sheet: Sheet1
Island	Region	Snail ID	Bulinus species (haplotype)	Schistosoma species	Schistosoma haplotype (groupa)
Pemba	Chambani	Cham-10.1	B. globosus (2a)	S. haematobium	Sh13 (2)
	Kangagani	Kangagani-4.1	B. nasutus (3)	S. haematobium	Sh3 (1)
	Kinyasini	Kinya-2.3.1	B. globosus (1a)	S. haematobium	Sh17 & Sh9 (2)
		Kinya-4.5.3	B. globosus (2a)	S. bovis	Sb1
		Kinya-4.5.10	B. globosus (2a)	S. bovis	Sb1 & Sb2
		Kinya-4.6.7	B. globosus (2a)	S. bovis	Sb2
		Kinya-4.8.3	B. globosus (2a)	S. bovis	Sb1
		Kinya-4.9.11	B. globosus (2a)	S. bovis	Sb2
		Kinya-6.1a	B. globosus (2a)	S. haematobium	Sh18 (2)
		Kinya-6.1b	B. globosus (2a)	S. bovis	Sb1
		Kinya-6.2	B. globosus (2a)	S. bovis	Sb2
		Kinya-6.3	B. globosus (2a)	S. haematobium	Sh1 (1)
		Kinya-9.1	B. globosus (2a)	S. haematobium	Sh9 (2)
		Kinya-9.2	B. globosus (2a)	S. haematobium	Sh17 (2)
		Kinya-9.3	B. globosus (2a)	S. haematobium	Sh9 (2)
		Kinya-9.4	B. globosus (2a)	S. haematobium	Sh17 (2)
		Kinya-9.5	B. globosus (2a)	S. haematobium	Sh9 (2)
		Kinya-11.1	B. globosus (2a)	S. haematobium	Sh17 (2)
	Kizimbani	Kiz-4.1	B. globosus (2a)	S. haematobium	Sh9 (2)
		Kiz-5.1	B. globosus (2a)	S. haematobium	Sh10 (2)
Unguja	Miwani	Miwani-123.1	B. globosus (3a)	S. haematobium	Sh10 (2)
